# Supplementary material for: 4-Chloro-N-(2,6-dimethyl­phen­yl)-2-methyl­benzene­sulfonamide
Source: Acta Crystallogr Sect E Struct Rep Online. 2011 Oct 8;67(Pt 11):o2890. doi: 10.1107/S1600536811040888 (PMC3247307; doi:10.1107/S1600536811040888)
Supplement: Supplementary file 2 [file e-67-o2890-Isup2.hkl]

# 
# h,k,l, Fc-squared, Fo-squared, sigma(Fo-squared) and status flag 
# 
data_I
_shelx_title ' S84 P-1' 
_shelx_refln_list_code          4 
_shelx_F_calc_maximum      125.99 
_exptl_crystal_F_000       324.00 
_reflns_d_resolution_high  0.8001 
 
loop_ 
 _symmetry_equiv_pos_as_xyz 
 'x, y, z' 
 '-x, -y, -z' 
 
_cell_length_a     8.2750 
_cell_length_b     8.4300 
_cell_length_c    11.1950 
_cell_angle_alpha  92.120 
_cell_angle_beta   96.150 
_cell_angle_gamma 109.580 
 
_shelx_F_squared_multiplier     1.000 
 
loop_ 
 _refln_index_h 
 _refln_index_k 
 _refln_index_l 
 _refln_F_squared_calc 
 _refln_F_squared_meas 
 _refln_F_squared_sigma 
 _refln_observed_status 
   1   0   0      303.47      327.19      0.90 o 
   2   0   0      930.81      883.84      1.13 o 
   3   0   0      662.25      614.08      3.50 o 
   4   0   0     1238.51     1337.83      3.12 o 
   5   0   0      194.56      186.78      4.54 o 
   6   0   0       28.02       30.66      1.04 o 
   7   0   0       72.32       72.48      1.51 o 
   8   0   0       46.04       51.63      1.49 o 
   9   0   0        5.63        4.76      0.75 o 
  -9   1   0        1.95        0.63      0.98 o 
  -8   1   0       80.17       76.86      1.63 o 
  -7   1   0      671.06      633.53      3.63 o 
  -6   1   0       13.25       12.02      0.48 o 
  -5   1   0      113.77       84.60      1.72 o 
  -4   1   0       61.54       48.51      0.85 o 
  -3   1   0      808.57      825.33      6.26 o 
  -2   1   0     1509.95     1496.27      8.27 o 
  -1   1   0     2983.50     2997.18     11.58 o 
   1   1   0     1466.32     1496.12      9.21 o 
   2   1   0      128.21      142.72      0.81 o 
   3   1   0       66.29       75.39      0.42 o 
   4   1   0       10.61       18.07      0.25 o 
   5   1   0       99.73       86.25      1.99 o 
   6   1   0       50.13       49.51      0.88 o 
   7   1   0        5.11        5.93      0.67 o 
   8   1   0        1.15        0.54      0.68 o 
   9   1   0        0.09       -0.40      1.05 o 
 -10   2   0       25.01       26.81      1.34 o 
  -9   2   0       24.64       25.08      1.21 o 
  -8   2   0      132.57      109.11      8.31 o 
  -7   2   0      147.05      132.98      7.04 o 
  -6   2   0        3.29        3.42      0.42 o 
  -5   2   0        1.93        1.55      0.34 o 
  -4   2   0      500.53      567.80      2.46 o 
  -3   2   0      135.47      129.28      0.86 o 
  -2   2   0      110.55      103.84      0.56 o 
  -1   2   0       41.09       36.63      0.34 o 
   0   2   0       31.79       29.24      0.51 o 
   1   2   0        0.26        0.57      0.33 o 
   2   2   0      547.24      574.11      6.84 o 
   3   2   0      703.37      708.65      3.92 o 
   4   2   0      639.89      648.44      4.71 o 
   5   2   0       33.41       33.03      0.73 o 
   6   2   0      259.22      251.88      3.03 o 
   7   2   0       69.95       69.21      1.09 o 
   8   2   0       29.57       27.34      1.46 o 
 -10   3   0        6.33        4.12      1.07 o 
  -9   3   0        6.16        3.89      0.59 o 
  -8   3   0       25.12       27.38      0.72 o 
  -7   3   0        2.54        2.09      0.51 o 
  -6   3   0      172.91      177.94      3.31 o 
  -5   3   0        0.54        0.22      0.58 o 
  -4   3   0      371.25      357.45      1.62 o 
  -3   3   0      942.18      897.04      1.79 o 
  -2   3   0      102.93      117.89      0.67 o 
  -1   3   0        0.56        4.49      0.23 o 
   0   3   0      171.81      142.70      0.47 o 
   1   3   0      610.02      649.48      2.36 o 
   2   3   0       23.96        7.40      0.30 o 
   3   3   0       32.87       27.66      1.72 o 
   4   3   0        3.13        4.97      0.50 o 
   5   3   0      543.01      559.63      4.00 o 
   6   3   0        2.93        0.19      1.19 o 
   7   3   0       30.19       31.24      3.08 o 
   8   3   0        2.24        4.10      1.24 o 
 -10   4   0       15.60       17.54      1.02 o 
  -9   4   0        2.40        1.38      0.53 o 
  -8   4   0       73.16       75.04      2.20 o 
  -7   4   0      115.77      112.07      3.31 o 
  -6   4   0      503.20      517.74      2.69 o 
  -5   4   0      286.41      273.05      1.30 o 
  -4   4   0       76.29       90.57      1.25 o 
  -3   4   0        0.93        0.40      0.22 o 
  -2   4   0     1896.00     1903.02      3.74 o 
  -1   4   0      214.43      222.42      1.23 o 
   0   4   0      305.57      294.48      3.28 o 
   1   4   0      258.64      287.36      1.00 o 
   2   4   0      245.84      262.42      1.05 o 
   3   4   0       16.15       11.76      0.47 o 
   4   4   0        1.25       -0.18      0.55 o 
   5   4   0       68.14       59.43      1.01 o 
   6   4   0       11.46        9.13      0.91 o 
   7   4   0        5.61        6.94      0.96 o 
 -10   5   0       45.92       49.95      1.41 o 
  -9   5   0        0.10       -0.76      0.76 o 
  -8   5   0        6.23        4.81      0.79 o 
  -7   5   0       45.97       41.35      1.19 o 
  -6   5   0       35.32       35.24      1.12 o 
  -5   5   0      143.71      142.97      1.80 o 
  -4   5   0        5.32        3.49      0.56 o 
  -3   5   0       34.79       31.13      0.85 o 
  -2   5   0        2.86        2.88      0.34 o 
  -1   5   0       89.17      103.62      0.77 o 
   0   5   0       19.27       18.68      0.76 o 
   1   5   0      326.85      374.14      2.37 o 
   2   5   0      283.52      297.44      3.41 o 
   3   5   0        4.83        1.18      0.48 o 
   4   5   0      233.23      233.04      1.63 o 
   5   5   0      119.53      115.22      1.34 o 
   6   5   0        5.60        2.66      1.31 o 
  -9   6   0        5.74        8.08      0.99 o 
  -8   6   0        0.14        1.60      0.76 o 
  -7   6   0        1.23        1.08      0.84 o 
  -6   6   0      220.13      217.67      2.21 o 
  -5   6   0       91.63       87.93      2.27 o 
  -4   6   0      116.29      119.96      1.03 o 
  -3   6   0      110.14      104.05      1.73 o 
  -2   6   0        4.70        7.06      0.41 o 
  -1   6   0        0.13        0.60      0.70 o 
   0   6   0      193.16      196.53      1.94 o 
   1   6   0      450.55      450.88      2.92 o 
   2   6   0      631.24      623.04      5.97 o 
   3   6   0       38.96       34.74      1.64 o 
   4   6   0       97.48      102.95      2.02 o 
   5   6   0       84.25       80.11      2.01 o 
  -9   7   0        5.56        6.25      0.95 o 
  -8   7   0        2.17        2.34      0.81 o 
  -7   7   0       70.93       67.98      1.48 o 
  -6   7   0      465.64      487.28      3.26 o 
  -5   7   0       82.30       85.87      1.59 o 
  -4   7   0       74.44       81.14      2.04 o 
  -3   7   0      454.00      447.02      2.69 o 
  -2   7   0       64.13       63.19      1.36 o 
  -1   7   0      471.32      484.42      3.22 o 
   0   7   0        0.04       -0.61      0.99 o 
   1   7   0       50.06       45.45      1.38 o 
   2   7   0      137.22      139.18      1.98 o 
   3   7   0        4.82        4.08      0.98 o 
   4   7   0       62.00       58.11      1.80 o 
  -8   8   0       16.28       18.95      1.16 o 
  -7   8   0        0.23       -0.84      0.84 o 
  -6   8   0      134.73      135.54      1.96 o 
  -5   8   0      131.29      130.56      1.27 o 
  -4   8   0       30.60       28.53      0.75 o 
  -3   8   0       36.76       38.67      1.29 o 
  -2   8   0       32.14       29.50      1.30 o 
  -1   8   0        0.33       -0.93      0.93 o 
   0   8   0       55.77       54.18      1.52 o 
   1   8   0       17.35       15.56      1.19 o 
   2   8   0       20.76       19.62      1.21 o 
   3   8   0       14.08       16.74      1.26 o 
  -8   9   0        0.58        0.24      0.99 o 
  -7   9   0        0.28        0.25      0.78 o 
  -6   9   0       26.78       24.02      1.17 o 
  -5   9   0        0.03       -0.83      0.89 o 
  -4   9   0      128.45      128.13      2.05 o 
  -3   9   0        0.01        0.16      1.01 o 
  -2   9   0       40.45       38.74      1.46 o 
  -1   9   0       88.86       88.28      1.91 o 
   0   9   0       32.68       32.14      1.43 o 
   1   9   0       17.49       20.37      1.38 o 
   2   9   0        1.06        4.30      1.16 o 
  -6  10   0       19.17       19.39      1.13 o 
  -5  10   0        2.27       -0.59      0.96 o 
  -4  10   0       69.16       69.18      1.75 o 
  -3  10   0        6.31        7.20      1.22 o 
  -2  10   0        6.40        8.81      1.26 o 
  -1  10   0       11.55       13.26      1.30 o 
   1 -10   1        3.94        0.61      1.10 o 
   2 -10   1        1.71       -1.04      1.09 o 
   3 -10   1       59.22       57.35      1.71 o 
   4 -10   1        2.18        1.66      1.04 o 
   5 -10   1       21.09       32.24      1.31 o 
   6 -10   1        9.07        5.88      0.85 o 
  -2  -9   1       11.35        8.72      1.23 o 
  -1  -9   1        4.60        2.83      1.19 o 
   0  -9   1       36.21       37.43      1.53 o 
   2  -9   1       26.18       25.28      1.32 o 
   3  -9   1      193.14      207.76      2.48 o 
   4  -9   1       80.62       74.51      1.71 o 
   5  -9   1      143.35      138.63      7.10 o 
   6  -9   1       49.96       48.41      1.42 o 
   7  -9   1        2.00        2.01      0.84 o 
  -3  -8   1        1.49       -0.28      1.09 o 
  -2  -8   1       27.63       27.92      1.27 o 
  -1  -8   1        0.00        1.47      1.02 o 
   0  -8   1        1.36        1.23      0.96 o 
   1  -8   1      125.43      127.61      1.95 o 
   2  -8   1       24.79       26.71      1.20 o 
   3  -8   1      127.80      128.71      1.86 o 
   4  -8   1        6.12        5.28      0.88 o 
   5  -8   1       33.14       31.79      0.79 o 
   6  -8   1        0.18        0.95      0.87 o 
   7  -8   1       73.34       76.78      1.61 o 
   8  -8   1        9.21        7.38      0.95 o 
  -4  -7   1       28.31       33.92      1.52 o 
  -3  -7   1       19.29       24.17      0.87 o 
  -2  -7   1       75.26       81.00      1.65 o 
  -1  -7   1       10.35        9.25      1.01 o 
   0  -7   1      172.65      170.99      2.12 o 
   1  -7   1       10.30        7.64      1.02 o 
   2  -7   1        1.05       -0.18      0.81 o 
   3  -7   1        2.72        2.95      0.50 o 
   4  -7   1      101.28      100.92      8.25 o 
   5  -7   1       79.06       82.20      0.98 o 
   6  -7   1       39.01       37.46      1.25 o 
   7  -7   1      266.53      271.35      2.65 o 
   8  -7   1       10.67        9.58      0.89 o 
   9  -7   1        6.22        5.94      0.91 o 
  -6  -6   1        0.03        0.23      1.16 o 
  -5  -6   1        3.16        2.29      1.22 o 
  -4  -6   1       16.64       18.89      1.36 o 
  -3  -6   1       77.24       74.12      1.69 o 
  -2  -6   1      100.53       96.52      2.86 o 
  -1  -6   1      314.89      326.50      2.50 o 
   0  -6   1      326.12      329.89      2.46 o 
   1  -6   1       84.62       91.46      1.39 o 
   2  -6   1       27.10       23.07      0.51 o 
   3  -6   1        7.01        8.97      0.46 o 
   4  -6   1      306.44      312.86      7.44 o 
   5  -6   1      739.86      714.74      7.10 o 
   6  -6   1      210.13      213.09      2.18 o 
   7  -6   1       44.11       46.16      1.29 o 
   8  -6   1       52.17       50.26      1.33 o 
   9  -6   1        9.40        6.49      0.89 o 
  -6  -5   1       27.03       27.99      3.16 o 
  -5  -5   1       11.91       10.68      0.70 o 
  -4  -5   1       20.37       21.22      1.16 o 
  -3  -5   1      411.70      397.04      6.91 o 
  -2  -5   1      283.11      300.75      1.65 o 
  -1  -5   1      217.31      227.25      1.92 o 
   0  -5   1      448.09      403.55      2.41 o 
   1  -5   1       27.24       23.93      0.44 o 
   2  -5   1        9.15        9.09      0.56 o 
   3  -5   1       46.47       39.00      0.58 o 
   4  -5   1        3.76        3.58      0.39 o 
   5  -5   1       51.87       50.55      1.05 o 
   6  -5   1       56.23       58.73      1.21 o 
   7  -5   1        0.27       -0.26      0.79 o 
   8  -5   1        0.05       -0.30      0.67 o 
   9  -5   1        0.11       -0.14      0.76 o 
  10  -5   1        5.93        5.93      1.00 o 
  -6  -4   1       23.45       19.98      1.03 o 
  -5  -4   1        8.85        7.33      0.67 o 
  -4  -4   1        3.16        2.27      0.48 o 
  -3  -4   1      109.11      112.08      1.39 o 
  -2  -4   1      128.10      122.32      1.40 o 
  -1  -4   1       56.48       59.36      0.79 o 
   0  -4   1      187.73      178.56      2.59 o 
   1  -4   1      253.44      244.08      4.37 o 
   2  -4   1        7.98        6.52      0.25 o 
   3  -4   1        8.23        6.43      0.17 o 
   4  -4   1       24.69       16.24      0.34 o 
   5  -4   1       64.28       63.88      0.69 o 
   6  -4   1        1.09        0.59      0.40 o 
   7  -4   1      157.82      144.08      6.61 o 
   8  -4   1        0.40       -0.16      0.51 o 
   9  -4   1        8.51        6.77      1.48 o 
  10  -4   1       16.89       10.30      0.97 o 
  -8  -3   1       20.27       21.64      4.09 o 
  -7  -3   1       14.08       13.77      0.76 o 
  -6  -3   1       13.70       13.44      0.79 o 
  -5  -3   1       55.76       60.42      3.45 o 
  -4  -3   1       56.51       48.93      0.59 o 
  -3  -3   1      298.48      282.46      3.51 o 
  -2  -3   1       46.94       52.43      0.49 o 
  -1  -3   1      480.79      410.27      1.22 o 
   0  -3   1      118.23      118.85      1.44 o 
   1  -3   1        3.10        2.39      0.18 o 
   2  -3   1      322.84      284.43      5.82 o 
   3  -3   1      233.94      256.77      1.15 o 
   4  -3   1        0.72        0.28      0.20 o 
   5  -3   1      219.82      217.71      1.23 o 
   6  -3   1       56.56       54.27      0.73 o 
   7  -3   1      290.13      300.67     12.81 o 
   8  -3   1       46.09       39.69      1.92 o 
   9  -3   1       39.40       41.26      1.52 o 
  10  -3   1       41.24       59.27      1.60 o 
  -8  -2   1       78.88       87.10      3.42 o 
  -7  -2   1        1.17        0.99      0.69 o 
  -6  -2   1      496.57      511.15      5.14 o 
  -5  -2   1       59.96       63.05      1.17 o 
  -4  -2   1      169.07      176.21      2.23 o 
  -3  -2   1      427.50      443.23      4.80 o 
  -2  -2   1      345.86      343.22      2.14 o 
  -1  -2   1     4054.44     4027.06     22.84 o 
   0  -2   1     9686.86     9619.68     92.67 o 
   1  -2   1       50.66       49.67      0.36 o 
   2  -2   1      796.84      768.32      5.52 o 
   3  -2   1     3363.52     3485.54     18.86 o 
   4  -2   1      126.73      137.45      2.38 o 
   5  -2   1      520.50      514.04      6.37 o 
   6  -2   1       10.42        8.09      0.47 o 
   7  -2   1       84.77       83.97      2.24 o 
   8  -2   1        0.37        0.36      0.53 o 
   9  -2   1        3.11        0.79      0.90 o 
  10  -2   1        9.23       11.96      1.17 o 
  -9  -1   1       56.73       57.20      4.28 o 
  -8  -1   1      117.92      111.73      4.57 o 
  -7  -1   1       19.35       17.01      1.62 o 
  -6  -1   1       14.59       13.72      0.65 o 
  -5  -1   1      254.13      235.65      3.62 o 
  -4  -1   1        4.16        3.34      0.20 o 
  -3  -1   1       28.21       32.05      0.73 o 
  -2  -1   1     2077.31     2083.07     20.38 o 
  -1  -1   1     1216.67     1293.26     10.80 o 
   0  -1   1      878.58      922.30      1.60 o 
   1  -1   1        4.26        2.76      0.22 o 
   2  -1   1      666.76      693.43      3.41 o 
   3  -1   1      139.70      146.36      1.55 o 
   4  -1   1       15.53       24.40      0.31 o 
   5  -1   1       10.73       11.75      0.42 o 
   6  -1   1      385.94      366.90      4.52 o 
   7  -1   1       13.22       14.06      0.97 o 
   8  -1   1       95.18       86.13      1.71 o 
   9  -1   1       41.30       34.60      1.39 o 
  -9   0   1        1.22        0.31      0.91 o 
  -8   0   1       50.47       39.97      1.35 o 
  -7   0   1       13.60       14.41      1.09 o 
  -6   0   1       15.89       15.27      0.89 o 
  -5   0   1       19.75       16.79      0.42 o 
  -4   0   1       42.89       40.21      0.69 o 
  -3   0   1      778.19      862.14      2.84 o 
  -2   0   1      229.16      214.26      1.04 o 
  -1   0   1      145.52      156.55      0.71 o 
   1   0   1     8652.94     8579.52     11.57 o 
   2   0   1      632.03      606.46      2.01 o 
   3   0   1      793.68      819.60      2.57 o 
   4   0   1      844.78      848.13      1.36 o 
   5   0   1       75.24       73.95      0.56 o 
   6   0   1      208.68      209.39      2.12 o 
   7   0   1       61.55       63.30      1.49 o 
   8   0   1       13.17       12.82      1.08 o 
   9   0   1        6.90        6.89      0.75 o 
 -10   1   1        0.68        2.49      1.05 o 
  -9   1   1       14.24       16.08      1.10 o 
  -8   1   1       17.67       21.92      1.10 o 
  -7   1   1       20.03       19.68      1.10 o 
  -6   1   1      229.74      225.56      1.30 o 
  -5   1   1       74.04       76.86      0.95 o 
  -4   1   1       76.32      112.13      0.75 o 
  -3   1   1     1621.49     1592.27     17.00 o 
  -2   1   1      333.74      318.34      1.45 o 
  -1   1   1     3342.22     3487.54      9.12 o 
   0   1   1     1154.23     1197.78     11.85 o 
   1   1   1      907.47      896.93      2.66 o 
   2   1   1      323.91      295.11      2.16 o 
   3   1   1      564.93      598.13      3.66 o 
   4   1   1      211.47      222.45      2.47 o 
   5   1   1       63.12       63.49      0.66 o 
   6   1   1        5.52        6.52      0.67 o 
   7   1   1      120.71      127.64      1.35 o 
   8   1   1        0.12       -0.66      0.66 o 
   9   1   1        3.93        6.82      2.33 o 
 -10   2   1        2.50        4.56      1.07 o 
  -8   2   1      239.80      226.84     12.51 o 
  -7   2   1       47.92       36.33      0.75 o 
  -6   2   1      203.62      198.16      8.12 o 
  -5   2   1       65.28       74.20      0.73 o 
  -4   2   1      429.76      451.30      4.29 o 
  -3   2   1     1012.47      987.81      7.44 o 
  -2   2   1      105.70      115.63      0.59 o 
  -1   2   1     1086.49     1111.35      4.71 o 
   0   2   1      515.97      556.31      1.91 o 
   1   2   1      148.91      147.26      0.58 o 
   2   2   1        4.13        8.86      0.23 o 
   3   2   1       94.67      111.36      0.79 o 
   4   2   1        5.14        5.11      0.81 o 
   5   2   1       15.77       13.74      1.53 o 
   6   2   1        4.05        6.19      0.62 o 
   7   2   1       23.70       19.14      0.80 o 
   8   2   1        0.40        1.06      0.68 o 
 -10   3   1       10.33        9.31      1.10 o 
  -9   3   1        1.79       -0.18      1.19 o 
  -8   3   1       28.26       28.33      2.20 o 
  -7   3   1       62.83       56.41      2.95 o 
  -6   3   1        8.29        6.85      0.49 o 
  -5   3   1       26.12       29.99      0.54 o 
  -4   3   1       57.92       43.67      0.61 o 
  -3   3   1       49.46       42.40      1.07 o 
  -2   3   1       27.71       23.28      1.32 o 
  -1   3   1       39.65       48.42      0.45 o 
   0   3   1      267.69      277.16      0.91 o 
   1   3   1     2050.00     2158.09      5.77 o 
   2   3   1      522.39      625.46      3.89 o 
   3   3   1      243.91      248.78      1.20 o 
   4   3   1      264.13      262.72      4.93 o 
   5   3   1      357.53      351.42      1.88 o 
   6   3   1       64.15       71.79      1.55 o 
   7   3   1       35.11       36.29      0.93 o 
   8   3   1        1.45        0.77      1.61 o 
 -10   4   1        8.00       11.29      0.86 o 
  -9   4   1        5.90        8.10      0.83 o 
  -8   4   1        5.92        6.07      0.56 o 
  -7   4   1       83.52       90.12      2.87 o 
  -6   4   1      991.92     1001.08      2.73 o 
  -5   4   1      705.16      702.44      3.60 o 
  -4   4   1     1260.35     1297.59      4.40 o 
  -3   4   1        2.02        4.06      0.18 o 
  -2   4   1      584.73      701.26      1.82 o 
  -1   4   1      521.84      561.40      1.56 o 
   0   4   1       98.74      104.94      0.66 o 
   1   4   1     1038.03     1024.81      2.64 o 
   2   4   1      326.53      350.36      2.72 o 
   3   4   1       59.71       56.31      0.62 o 
   4   4   1      457.45      441.22      4.90 o 
   5   4   1      198.89      196.37      4.33 o 
   6   4   1       11.93       12.40      1.13 o 
   7   4   1       10.84        8.16      0.74 o 
 -10   5   1        4.95        4.39      0.91 o 
  -9   5   1       71.03       74.60      1.55 o 
  -8   5   1        1.21        1.24      0.75 o 
  -7   5   1      855.64      846.22      4.21 o 
  -6   5   1      245.83      250.97      2.23 o 
  -5   5   1       54.70       54.12      0.73 o 
  -4   5   1      318.26      323.44      4.33 o 
  -3   5   1      880.22      935.17      2.36 o 
  -2   5   1       56.03       58.92      2.54 o 
  -1   5   1       55.76       50.26      0.88 o 
   0   5   1        9.99       16.49      0.79 o 
   1   5   1      345.11      326.77      7.80 o 
   2   5   1      142.92      134.04      2.69 o 
   3   5   1        9.26       13.58      0.60 o 
   4   5   1       95.90       91.68      1.88 o 
   5   5   1        1.13        3.04      1.33 o 
   6   5   1       14.92       17.76      0.75 o 
  -9   6   1        7.41        6.65      0.91 o 
  -8   6   1        1.69        2.23      0.78 o 
  -7   6   1       57.94       59.23      1.38 o 
  -6   6   1      397.27      429.45      3.00 o 
  -5   6   1       11.93       13.82      0.97 o 
  -4   6   1        2.78        2.80      0.65 o 
  -3   6   1       11.23       11.34      0.49 o 
  -2   6   1        0.06        0.20      0.36 o 
  -1   6   1       59.83       54.26      1.19 o 
   0   6   1       82.64       75.69      1.37 o 
   1   6   1      253.24      244.36      2.27 o 
   2   6   1       20.74       19.42      0.76 o 
   3   6   1      104.87       99.87      1.23 o 
   4   6   1       28.15       26.08      1.37 o 
   5   6   1       59.05       64.22      9.06 o 
  -9   7   1        0.10       -0.04      0.79 o 
  -8   7   1        1.53        1.09      0.75 o 
  -7   7   1       11.56        7.51      0.93 o 
  -6   7   1        0.22       -0.87      0.87 o 
  -5   7   1      133.90      131.05      1.20 o 
  -4   7   1        0.11       -0.43      0.46 o 
  -3   7   1      118.80      120.87      3.86 o 
  -2   7   1      102.63      109.23      1.64 o 
  -1   7   1      747.55      739.50      3.96 o 
   0   7   1      225.24      230.23      2.37 o 
   1   7   1      164.73      164.05      2.11 o 
   2   7   1        0.63        0.21      0.89 o 
   3   7   1        1.76        1.29      0.93 o 
   4   7   1        0.77       -1.07      1.27 o 
  -8   8   1       22.82       22.42      1.16 o 
  -7   8   1        4.80        4.31      0.94 o 
  -6   8   1       58.88       60.79      1.50 o 
  -5   8   1        0.27       -0.54      0.55 o 
  -4   8   1      159.86      156.44      2.82 o 
  -3   8   1       20.62       18.91      1.10 o 
  -2   8   1      175.79      181.59      2.22 o 
  -1   8   1       19.58       18.97      1.13 o 
   0   8   1       23.48       20.31      1.24 o 
   1   8   1       56.86       52.08      1.53 o 
   2   8   1        0.72       -0.98      0.98 o 
   3   8   1        6.86        3.29      1.04 o 
  -8   9   1        3.12       -0.36      0.97 o 
  -7   9   1        0.16       -0.61      0.87 o 
  -6   9   1       45.25       41.16      1.34 o 
  -5   9   1       52.72       48.22      0.96 o 
  -4   9   1       20.96       18.95      1.15 o 
  -3   9   1       17.21       14.10      1.19 o 
  -2   9   1       54.80       59.06      1.65 o 
  -1   9   1       47.00       39.77      1.51 o 
   0   9   1        0.44       -0.54      1.04 o 
   1   9   1       56.50       57.93      1.65 o 
  -6  10   1        0.76       -0.79      0.79 o 
  -5  10   1       35.11       40.65      1.42 o 
  -4  10   1       27.98       28.06      1.35 o 
  -3  10   1       71.79       69.30      1.83 o 
  -2  10   1       47.61       44.35      1.55 o 
  -1  10   1       24.82       19.33      1.32 o 
   1 -10   2        1.92        2.66      1.16 o 
   2 -10   2       25.85       30.80      1.47 o 
   3 -10   2       13.36       10.89      1.23 o 
   4 -10   2       13.65       12.55      1.17 o 
   6 -10   2        6.82       10.91      0.99 o 
  -2  -9   2        3.60        6.07      1.20 o 
  -1  -9   2       44.22       51.77      1.68 o 
   0  -9   2       40.35       39.89      1.51 o 
   1  -9   2       41.27       45.09      1.57 o 
   2  -9   2        4.92        4.70      1.12 o 
   3  -9   2        0.42        0.71      1.03 o 
   4  -9   2       31.49       36.21      1.35 o 
   5  -9   2       35.07       34.81      0.88 o 
   6  -9   2       94.14       88.65      1.73 o 
   7  -9   2      117.60      118.08      2.00 o 
  -3  -8   2       61.02       64.40      1.71 o 
  -2  -8   2       47.24       51.69      1.50 o 
  -1  -8   2      200.91      198.84      2.47 o 
   0  -8   2        3.07        3.19      1.00 o 
   1  -8   2      117.09      116.42      1.90 o 
   2  -8   2      125.91      137.19      1.97 o 
   3  -8   2        0.08       -0.88      0.88 o 
   4  -8   2      307.29      309.76      9.00 o 
   5  -8   2        1.35        1.21      1.05 o 
   6  -8   2      150.02      141.27      2.00 o 
   7  -8   2       89.83       95.85      1.76 o 
   8  -8   2        6.51        7.26      1.05 o 
  -4  -7   2       91.76       92.49      2.02 o 
  -3  -7   2       27.58       31.27      1.27 o 
  -2  -7   2        0.03       -0.91      0.91 o 
  -1  -7   2      186.75      194.74      2.22 o 
   0  -7   2      425.64      415.90      3.08 o 
   1  -7   2       40.03       38.71      1.26 o 
   2  -7   2       12.46       11.49      0.90 o 
   3  -7   2       27.53       23.38      0.62 o 
   4  -7   2       94.05       95.64      2.40 o 
   5  -7   2        1.46        0.12      0.51 o 
   6  -7   2        8.23        5.62      0.88 o 
   7  -7   2        4.39        4.49      0.91 o 
   8  -7   2        0.18        0.23      0.78 o 
   9  -7   2        1.84        2.15      0.90 o 
  -6  -6   2        2.10        2.94      1.19 o 
  -5  -6   2        8.00        5.61      1.22 o 
  -4  -6   2        4.42        5.34      1.12 o 
  -3  -6   2      110.07      113.46      1.27 o 
  -2  -6   2        0.99        0.95      0.66 o 
  -1  -6   2      175.27      177.39      1.96 o 
   0  -6   2       11.07       11.61      0.92 o 
   1  -6   2        1.15        0.16      0.71 o 
   2  -6   2       76.72       68.75      0.75 o 
   3  -6   2        7.51        5.74      0.45 o 
   4  -6   2      272.45      273.81      1.46 o 
   5  -6   2        1.11        1.29      0.66 o 
   6  -6   2      528.70      531.60      3.31 o 
   7  -6   2       19.46       15.86      1.03 o 
   8  -6   2        0.13        1.25      0.80 o 
   9  -6   2        0.77        0.29      0.79 o 
  -6  -5   2        1.01       -1.06      1.06 o 
  -5  -5   2        2.93        1.13      1.06 o 
  -4  -5   2      123.73      124.59      2.44 o 
  -3  -5   2      257.40      252.73     10.08 o 
  -2  -5   2       23.37       18.85      0.70 o 
  -1  -5   2      622.79      595.69      3.03 o 
   0  -5   2        6.85        7.33      0.73 o 
   1  -5   2        3.00        2.21      0.33 o 
   2  -5   2      327.20      335.26      2.78 o 
   3  -5   2      347.43      328.48      3.10 o 
   4  -5   2      257.06      235.24      1.25 o 
   5  -5   2        9.68        6.49      0.67 o 
   6  -5   2        4.60        3.64      0.77 o 
   7  -5   2      138.66      136.96      1.84 o 
   8  -5   2        0.04        1.27      0.76 o 
   9  -5   2        5.01        4.68      0.86 o 
  -7  -4   2        9.76       11.56      1.02 o 
  -6  -4   2        4.16        2.12      0.78 o 
  -5  -4   2       10.90        7.32      1.22 o 
  -4  -4   2      486.72      501.86      2.16 o 
  -3  -4   2      844.20      810.34     10.48 o 
  -2  -4   2      219.13      255.52      2.74 o 
  -1  -4   2      199.34      200.81      1.78 o 
   0  -4   2      231.98      236.16      3.31 o 
   1  -4   2       35.79       41.05      0.41 o 
   2  -4   2        2.87        7.56      0.27 o 
   3  -4   2       61.09       72.67      0.78 o 
   4  -4   2      164.65      160.16      1.94 o 
   5  -4   2      227.07      216.70      2.60 o 
   6  -4   2       30.60       25.56      0.60 o 
   7  -4   2        2.59        4.46      0.52 o 
   8  -4   2       26.28       18.24      0.66 o 
   9  -4   2        3.76        4.56      0.85 o 
  10  -4   2        1.00        1.28      0.92 o 
  -8  -3   2       42.51       42.87      1.48 o 
  -7  -3   2       13.01       15.59      2.90 o 
  -6  -3   2      143.03      145.79      4.23 o 
  -5  -3   2       21.44       20.52      0.69 o 
  -4  -3   2       55.37       56.35      2.21 o 
  -3  -3   2      221.63      221.75      2.34 o 
  -2  -3   2      180.73      196.87      2.23 o 
  -1  -3   2       74.43       71.75      2.04 o 
   0  -3   2      914.94      959.34      4.59 o 
   1  -3   2        8.67       10.25      1.39 o 
   2  -3   2       83.97       76.49      1.60 o 
   3  -3   2        1.73        2.87      0.38 o 
   4  -3   2       89.32       97.25      1.25 o 
   5  -3   2       16.71       22.66      0.51 o 
   6  -3   2      126.59      122.30      1.04 o 
   7  -3   2      169.11      152.70      3.86 o 
   8  -3   2       57.84       51.96      0.90 o 
   9  -3   2      116.23       99.26      8.58 o 
  10  -3   2        0.48        0.69      0.98 o 
  -8  -2   2        0.00       -0.24      0.93 o 
  -7  -2   2       51.28       52.44      2.87 o 
  -6  -2   2       27.61       24.77      0.83 o 
  -5  -2   2       63.37       61.07      0.81 o 
  -4  -2   2       17.89       23.28      0.45 o 
  -3  -2   2      351.76      335.29      2.31 o 
  -2  -2   2      426.23      396.93      2.40 o 
  -1  -2   2       21.97       30.07      0.82 o 
   0  -2   2    15872.44    15041.38     30.47 o 
   1  -2   2     3906.44     3946.87     25.77 o 
   2  -2   2      105.19      125.30      0.87 o 
   3  -2   2       20.57       10.74      0.99 o 
   4  -2   2     3557.26     3661.27     53.26 o 
   5  -2   2        1.20        1.04      0.35 o 
   6  -2   2      242.07      238.86      4.11 o 
   7  -2   2        9.87        9.96      0.56 o 
   8  -2   2      133.94      125.27      2.42 o 
   9  -2   2       41.86       49.06      1.46 o 
  -9  -1   2       36.89       41.36      1.49 o 
  -8  -1   2       13.20        9.90      0.76 o 
  -7  -1   2      378.81      382.03      2.94 o 
  -6  -1   2      103.93      107.36      1.09 o 
  -5  -1   2        1.21        0.25      0.44 o 
  -4  -1   2        1.21        0.10      0.20 o 
  -3  -1   2        0.21        3.62      0.15 o 
  -2  -1   2      260.64      270.95      1.27 o 
  -1  -1   2        1.06        4.23      0.36 o 
   0  -1   2       31.76       40.48      2.28 o 
   1  -1   2     6568.33     6531.00     69.40 o 
   2  -1   2     1031.90     1034.61      1.30 o 
   3  -1   2      190.74      205.76      0.68 o 
   4  -1   2       60.90       57.46      0.52 o 
   5  -1   2        9.26       13.56      0.32 o 
   6  -1   2      127.64      136.37      5.90 o 
   7  -1   2        1.44        3.68      0.87 o 
   8  -1   2       29.82       30.59      1.27 o 
   9  -1   2        5.65       13.90      1.15 o 
  -9   0   2       30.87       26.68      1.35 o 
  -8   0   2        3.12        0.98      0.96 o 
  -7   0   2      182.91      168.38      2.14 o 
  -6   0   2       30.86       28.56      1.04 o 
  -5   0   2      111.34      107.67      0.88 o 
  -4   0   2       56.88       70.94      1.42 o 
  -3   0   2      456.16      445.58      4.52 o 
  -2   0   2      763.13      725.85      6.69 o 
  -1   0   2     1580.49     1618.76      9.32 o 
   0   0   2      162.35      179.42      1.86 o 
   1   0   2        0.71        0.62      0.20 o 
   2   0   2      263.85      248.00      1.52 o 
   3   0   2       16.20       19.69      0.25 o 
   4   0   2       34.85       40.24      0.56 o 
   5   0   2        2.26        2.16      0.30 o 
   6   0   2      278.39      271.97      2.34 o 
   7   0   2       14.28       14.11      1.02 o 
   8   0   2       32.98       32.31      1.27 o 
   9   0   2       15.86       21.43      1.23 o 
  -9   1   2       23.59       22.11      1.26 o 
  -8   1   2        8.37        7.00      1.00 o 
  -7   1   2        8.89        6.82      1.03 o 
  -6   1   2        5.11        4.76      0.42 o 
  -5   1   2       11.99       12.72      0.42 o 
  -4   1   2       82.90       81.54      2.27 o 
  -3   1   2        0.14        0.70      0.28 o 
  -2   1   2      952.03      912.84      4.74 o 
  -1   1   2       66.48       75.92      0.42 o 
   0   1   2      450.08      440.52      1.70 o 
   1   1   2      434.50      436.82      2.23 o 
   2   1   2      356.73      377.11      0.80 o 
   3   1   2      671.42      634.56      2.69 o 
   4   1   2      138.04      131.33      0.62 o 
   5   1   2      422.54      444.25      3.36 o 
   6   1   2       19.51       20.08      1.46 o 
   7   1   2       14.73       10.78      1.40 o 
   8   1   2        3.40        3.32      1.08 o 
   9   1   2       11.50       11.83      1.24 o 
 -10   2   2       15.86       17.22      1.29 o 
  -9   2   2        4.47        6.81      0.99 o 
  -8   2   2        0.91        0.00      0.89 o 
  -7   2   2      266.46      262.58     11.07 o 
  -6   2   2       21.74       20.42      0.57 o 
  -5   2   2      829.96      833.10      6.26 o 
  -4   2   2      669.51      648.02     10.00 o 
  -3   2   2        2.82        6.49      0.28 o 
  -2   2   2     2209.53     2172.41      6.78 o 
  -1   2   2     4569.34     4765.50     14.59 o 
   0   2   2     2024.96     1982.56      2.44 o 
   1   2   2     2205.38     2196.14      8.15 o 
   2   2   2      176.03      218.02      0.64 o 
   3   2   2       22.79       20.63      0.32 o 
   4   2   2      290.85      294.01      2.52 o 
   5   2   2       96.08       90.90      0.85 o 
   6   2   2      214.48      223.56      1.79 o 
   7   2   2        0.44        0.10      0.92 o 
   8   2   2        1.44        2.69      1.04 o 
 -10   3   2       49.41       61.54      1.63 o 
  -9   3   2      103.14      109.62     10.03 o 
  -8   3   2        0.01        0.12      0.52 o 
  -7   3   2      394.90      406.28      3.78 o 
  -6   3   2      599.68      585.57      8.21 o 
  -5   3   2      176.95      181.05      1.12 o 
  -4   3   2      420.71      407.81      4.00 o 
  -3   3   2      519.64      555.16      7.73 o 
  -2   3   2       63.81       68.92      0.55 o 
  -1   3   2      610.57      643.10      6.97 o 
   0   3   2      292.21      312.48      2.80 o 
   1   3   2      147.59      180.56      0.67 o 
   2   3   2      190.54      223.82      1.25 o 
   3   3   2       12.11       15.26      0.41 o 
   4   3   2       13.57       11.70      0.51 o 
   5   3   2      110.50      115.15      2.28 o 
   6   3   2       65.91       61.34      0.82 o 
   7   3   2        7.64        8.12      0.74 o 
 -10   4   2        4.15        4.10      0.65 o 
  -9   4   2       37.44       32.67      0.84 o 
  -8   4   2        0.02        0.33      0.53 o 
  -7   4   2      122.18      126.47      4.88 o 
  -6   4   2        4.11       10.76      3.12 o 
  -5   4   2      256.01      250.63      2.21 o 
  -4   4   2        0.17        0.44      0.31 o 
  -3   4   2       60.81       62.43      1.22 o 
  -2   4   2        1.48        1.42      0.25 o 
  -1   4   2       76.35       74.80      1.23 o 
   0   4   2       40.51       43.07      1.26 o 
   1   4   2      108.69      127.70      2.58 o 
   2   4   2      464.71      481.09      4.90 o 
   3   4   2       54.78       60.58      0.64 o 
   4   4   2       26.26       36.35      1.92 o 
   5   4   2      164.19      170.04      4.15 o 
   6   4   2       63.25       58.53      1.93 o 
   7   4   2        0.09        3.30      2.52 o 
 -10   5   2        2.76        0.53      0.81 o 
  -9   5   2        4.20        4.52      0.88 o 
  -8   5   2       14.69       16.82      0.97 o 
  -7   5   2       56.23       56.69      1.25 o 
  -6   5   2      909.82      936.24      4.17 o 
  -5   5   2      237.87      235.71      2.31 o 
  -4   5   2       22.74       24.58      0.54 o 
  -3   5   2      469.20      491.47      7.95 o 
  -2   5   2      491.03      512.07      4.09 o 
  -1   5   2       11.31       12.18      0.39 o 
   0   5   2      241.22      208.44      1.13 o 
   1   5   2       80.16       63.32      1.14 o 
   2   5   2       71.00       74.95      1.12 o 
   3   5   2      170.84      169.14      1.86 o 
   4   5   2        2.58        1.12      0.59 o 
   5   5   2       45.28       43.22      0.95 o 
   6   5   2       63.59       65.65      1.95 o 
  -9   6   2        0.22       -0.41      0.85 o 
  -8   6   2       22.31       21.77      1.09 o 
  -7   6   2       29.03       29.95      1.08 o 
  -6   6   2        1.42        1.21      0.72 o 
  -5   6   2      328.54      324.75      4.42 o 
  -4   6   2       33.95       36.77      2.16 o 
  -3   6   2        0.41        0.47      0.31 o 
  -2   6   2       80.70       78.34      0.80 o 
  -1   6   2      119.85      109.55      1.51 o 
   0   6   2       62.63       57.45      1.27 o 
   1   6   2      134.15      119.58      1.67 o 
   2   6   2        7.26        5.52      0.87 o 
   3   6   2        5.45        3.83      0.51 o 
   4   6   2        1.81        2.60      0.67 o 
   5   6   2       21.34       25.90      4.11 o 
  -9   7   2        0.09       -0.42      0.89 o 
  -8   7   2        2.05        2.77      0.80 o 
  -7   7   2        4.41        3.27      0.76 o 
  -6   7   2        5.11        5.52      0.75 o 
  -5   7   2       39.07       40.29      1.33 o 
  -4   7   2       57.37       55.06      0.97 o 
  -3   7   2        2.40        2.12      0.82 o 
  -2   7   2        0.77        0.00      0.54 o 
  -1   7   2       23.66       18.23      1.16 o 
   0   7   2      405.20      403.32      3.05 o 
   1   7   2       47.84       42.45      1.32 o 
   2   7   2       52.35       55.74      2.66 o 
   3   7   2       13.60       14.99      1.53 o 
   4   7   2        1.08        4.93      2.12 o 
  -8   8   2        0.22       -0.05      0.94 o 
  -7   8   2       42.84       41.98      1.34 o 
  -6   8   2        6.04        4.55      0.80 o 
  -5   8   2       34.40       37.42      0.83 o 
  -4   8   2        1.67        1.14      0.80 o 
  -3   8   2      166.64      170.92      2.16 o 
  -2   8   2      153.79      161.29      2.00 o 
  -1   8   2        5.36        3.22      0.65 o 
   0   8   2      144.80      143.24      3.61 o 
   1   8   2       28.30       27.79      1.75 o 
   2   8   2       31.37       32.90      1.24 o 
   3   8   2        4.80        7.32      1.21 o 
  -7   9   2       25.91       28.69      1.23 o 
  -6   9   2       23.63       23.77      1.22 o 
  -5   9   2      167.86      177.51      1.57 o 
  -4   9   2        2.19        2.99      0.95 o 
  -3   9   2      157.83      158.82      2.31 o 
  -2   9   2      204.54      200.97      2.59 o 
  -1   9   2        0.99        1.93      1.22 o 
   0   9   2       44.53       41.90      1.04 o 
   1   9   2       11.06       13.39      0.89 o 
  -6  10   2        3.32        2.06      0.94 o 
  -5  10   2       34.95       37.17      1.43 o 
  -4  10   2        2.64        4.85      1.10 o 
  -3  10   2       53.66       60.72      1.73 o 
  -2  10   2        0.40        3.19      1.12 o 
  -1  10   2        2.87        7.16      1.54 o 
   1 -10   3        8.84       10.88      1.28 o 
   2 -10   3        5.77        7.31      1.21 o 
   3 -10   3       37.40       38.43      1.52 o 
   4 -10   3       13.43       17.48      1.24 o 
   5 -10   3        4.29        6.25      1.06 o 
  -1  -9   3       17.73       16.61      1.29 o 
   0  -9   3        0.26       -1.13      1.13 o 
   1  -9   3       45.95       50.60      1.63 o 
   2  -9   3        8.48        4.18      1.06 o 
   3  -9   3        1.51       -0.52      0.98 o 
   4  -9   3       10.63        7.32      1.02 o 
   5  -9   3        6.46        6.74      1.16 o 
   6  -9   3        4.33        3.73      0.84 o 
   7  -9   3        0.00       -0.51      0.84 o 
  -3  -8   3        0.90       -0.23      1.01 o 
  -2  -8   3       53.77       54.30      1.65 o 
  -1  -8   3        9.42        9.66      1.17 o 
   0  -8   3       78.35       85.84      1.80 o 
   1  -8   3       36.67       36.81      1.35 o 
   2  -8   3       32.14       33.88      1.26 o 
   3  -8   3       10.45       14.26      1.01 o 
   4  -8   3       23.49       25.13      0.70 o 
   5  -8   3      168.71      167.50      3.33 o 
   6  -8   3       30.72       29.02      1.20 o 
   7  -8   3        4.01        1.94      0.86 o 
   8  -8   3       25.30       24.29      1.21 o 
  -4  -7   3       35.99       32.78      1.69 o 
  -3  -7   3       28.48       30.44      1.34 o 
  -2  -7   3       62.60       68.44      1.54 o 
  -1  -7   3       29.95       28.15      1.20 o 
   0  -7   3       20.57       17.05      1.14 o 
   1  -7   3      123.53      126.49      1.85 o 
   2  -7   3       20.73       20.39      1.02 o 
   3  -7   3       92.04       88.35      3.47 o 
   4  -7   3       90.75       90.89      2.16 o 
   5  -7   3       40.40       37.09      1.10 o 
   6  -7   3       61.91       66.30      1.42 o 
   7  -7   3        5.80        5.28      0.90 o 
   8  -7   3        2.10        0.50      0.85 o 
   9  -7   3        2.33        2.29      0.93 o 
  -5  -6   3        6.02        5.85      1.15 o 
  -4  -6   3       40.30       41.87      1.51 o 
  -3  -6   3       46.70       40.50      1.50 o 
  -2  -6   3      137.85      143.62      1.83 o 
  -1  -6   3       81.33       78.09      1.47 o 
   0  -6   3       19.71       17.31      1.02 o 
   1  -6   3        8.08        7.71      1.19 o 
   2  -6   3        6.47        6.34      0.49 o 
   3  -6   3      100.59       87.28      0.97 o 
   4  -6   3       32.52       31.11      1.23 o 
   5  -6   3       27.00       27.60      1.04 o 
   6  -6   3       76.50       79.24      1.51 o 
   7  -6   3       38.04       36.10      1.16 o 
   8  -6   3       17.69       14.31      1.05 o 
   9  -6   3        0.03       -0.33      0.90 o 
  -5  -5   3        9.87        8.48      1.09 o 
  -4  -5   3      108.86      110.10      1.20 o 
  -3  -5   3        1.19        0.92      0.60 o 
  -2  -5   3       57.69       45.98      0.85 o 
  -1  -5   3       17.14       19.74      1.73 o 
   0  -5   3      242.06      260.81      1.45 o 
   1  -5   3       24.23       25.57      0.88 o 
   2  -5   3        2.86        2.80      0.52 o 
   3  -5   3      731.48      762.03      1.71 o 
   4  -5   3       33.91       39.44      0.65 o 
   5  -5   3      122.21      123.15      1.56 o 
   6  -5   3       23.35       21.91      0.96 o 
   7  -5   3       49.18       45.96      1.20 o 
   8  -5   3       58.14       58.52      1.39 o 
   9  -5   3        8.81        6.56      0.92 o 
  -7  -4   3       22.16       18.47      1.04 o 
  -6  -4   3       25.15       21.37      2.45 o 
  -5  -4   3        0.73       -0.09      0.62 o 
  -4  -4   3       82.16       76.69      1.32 o 
  -3  -4   3       65.41       71.62      0.71 o 
  -2  -4   3     1085.69     1115.18      8.03 o 
  -1  -4   3     1058.93     1093.43      9.23 o 
   0  -4   3     3308.26     3386.19     40.02 o 
   1  -4   3     1071.97     1091.78      7.30 o 
   2  -4   3      336.24      325.73      2.96 o 
   3  -4   3      882.43      882.55      2.02 o 
   4  -4   3      841.45      855.00      8.50 o 
   5  -4   3       77.27       69.71      1.67 o 
   6  -4   3       47.54       47.72      1.77 o 
   7  -4   3       20.99       18.23      0.88 o 
   8  -4   3       24.21       28.02      1.05 o 
   9  -4   3       40.86       46.85      1.38 o 
  -8  -3   3       22.45       16.46      1.10 o 
  -7  -3   3      126.81      128.55      2.03 o 
  -6  -3   3      159.98      155.39      2.05 o 
  -5  -3   3      524.60      445.54      2.95 o 
  -4  -3   3       17.88       12.87      0.64 o 
  -3  -3   3       84.90       95.13      0.84 o 
  -2  -3   3      216.12      204.37      0.89 o 
  -1  -3   3       19.80       28.43      0.79 o 
   0  -3   3     2171.84     2264.54      9.53 o 
   1  -3   3      379.92      371.78      2.10 o 
   2  -3   3      355.33      382.18      2.56 o 
   3  -3   3      137.69      132.57      2.14 o 
   4  -3   3      164.63      171.69      0.78 o 
   5  -3   3        0.42        0.76      0.37 o 
   6  -3   3        6.54        3.25      0.46 o 
   7  -3   3       24.34       19.58      0.64 o 
   8  -3   3        2.83        1.28      0.53 o 
   9  -3   3        4.64        7.20      1.82 o 
  -8  -2   3       69.22       63.59      1.70 o 
  -7  -2   3      210.03      206.02      2.47 o 
  -6  -2   3       23.49       24.12      0.74 o 
  -5  -2   3       42.68       37.94      0.68 o 
  -4  -2   3       16.99       14.98      0.36 o 
  -3  -2   3       22.05       21.50      0.26 o 
  -2  -2   3       39.33       36.31      1.15 o 
  -1  -2   3      176.21      181.20      2.55 o 
   0  -2   3     1404.65     1422.80      2.09 o 
   1  -2   3     1325.92     1487.63      3.45 o 
   2  -2   3       30.01       36.55      0.69 o 
   3  -2   3      101.69      111.07      1.06 o 
   4  -2   3        9.13       18.11      0.52 o 
   5  -2   3      241.01      244.23      2.85 o 
   6  -2   3        6.93        7.18      0.50 o 
   7  -2   3       31.75       32.88      0.73 o 
   8  -2   3       71.85       65.68      2.02 o 
   9  -2   3        4.65        2.85      0.98 o 
  -9  -1   3        5.38        1.18      1.11 o 
  -8  -1   3       62.41       62.42      1.67 o 
  -7  -1   3       20.66       18.77      1.21 o 
  -6  -1   3       23.92       19.39      0.64 o 
  -5  -1   3       25.82       28.98      0.59 o 
  -4  -1   3       28.04       27.74      0.49 o 
  -3  -1   3      500.32      457.95      2.24 o 
  -2  -1   3       41.11       35.42      0.24 o 
  -1  -1   3     3392.60     3430.00     18.36 o 
   0  -1   3     3310.87     3552.50     12.29 o 
   1  -1   3     1980.80     2040.62     19.92 o 
   2  -1   3       29.85       22.50      0.40 o 
   3  -1   3      419.03      404.79      2.18 o 
   4  -1   3      162.96      181.93      1.91 o 
   5  -1   3      311.91      310.89      4.78 o 
   6  -1   3       70.97       71.17      1.12 o 
   7  -1   3      118.81      127.98      1.82 o 
   8  -1   3       39.35       41.75      1.35 o 
   9  -1   3        0.14       -0.31      0.95 o 
  -9   0   3        5.33        2.24      1.11 o 
  -8   0   3      178.74      182.86      2.36 o 
  -7   0   3       31.22       33.77      1.31 o 
  -6   0   3       43.57       40.98      1.14 o 
  -5   0   3      155.89      161.44      1.85 o 
  -4   0   3       46.21       62.53      0.67 o 
  -3   0   3       35.99       26.51      0.61 o 
  -2   0   3     2217.91     2101.10      3.41 o 
  -1   0   3     2115.75     2061.07     12.70 o 
   0   0   3     8126.72     8217.13     44.70 o 
   1   0   3      916.80      885.07      2.08 o 
   2   0   3      122.44      126.54      0.60 o 
   3   0   3       58.80       48.59      0.41 o 
   4   0   3      123.91      122.88      1.31 o 
   5   0   3      111.85      130.15      0.78 o 
   6   0   3      167.77      177.94      2.02 o 
   7   0   3       60.42       52.91      1.39 o 
   8   0   3        5.72        6.85      1.73 o 
   9   0   3        1.03        0.93      0.74 o 
  -9   1   3       14.90       18.17      1.28 o 
  -8   1   3        0.63        2.10      0.94 o 
  -7   1   3      330.16      339.88      2.76 o 
  -6   1   3      105.22      101.85      2.89 o 
  -5   1   3       18.58       19.93      0.66 o 
  -4   1   3      292.47      308.68      2.32 o 
  -3   1   3      213.65      217.83      1.95 o 
  -2   1   3      874.50      894.93      1.57 o 
  -1   1   3      280.69      283.10      1.23 o 
   0   1   3       99.86       90.19      0.79 o 
   1   1   3     1646.09     1772.30     11.24 o 
   2   1   3       84.49       89.96      0.90 o 
   3   1   3       14.99       11.05      0.25 o 
   4   1   3      117.98      117.61      0.66 o 
   5   1   3     1697.57     1705.59     10.97 o 
   6   1   3       80.80       83.20      2.87 o 
   7   1   3       22.96       19.83      0.82 o 
   8   1   3        0.00       -0.51      1.00 o 
 -10   2   3        7.92        7.53      1.16 o 
  -9   2   3        6.26        2.17      1.00 o 
  -8   2   3        0.01       -0.89      0.89 o 
  -7   2   3        0.34        1.47      0.52 o 
  -6   2   3      147.92      151.24      2.95 o 
  -5   2   3       22.50       19.70      0.63 o 
  -4   2   3      442.59      436.51      1.34 o 
  -3   2   3      359.17      332.01      3.31 o 
  -2   2   3     2482.34     2683.81     13.66 o 
  -1   2   3      463.34      467.42      2.72 o 
   0   2   3      267.47      216.89      0.92 o 
   1   2   3      904.91      976.46      2.26 o 
   2   2   3     2662.02     2890.18      8.03 o 
   3   2   3        0.15        0.63      0.25 o 
   4   2   3      783.16      797.59      3.45 o 
   5   2   3      285.95      280.74      1.35 o 
   6   2   3      180.20      172.71      1.99 o 
   7   2   3       21.42       29.49      0.90 o 
   8   2   3       20.55       25.20      2.90 o 
  -9   3   3        0.71        1.23      0.84 o 
  -8   3   3       34.65       38.39      1.45 o 
  -7   3   3      178.24      173.12      1.93 o 
  -6   3   3      749.83      755.12      2.88 o 
  -5   3   3      851.47      803.02      4.47 o 
  -4   3   3       75.60       66.73      0.70 o 
  -3   3   3     3788.76     3974.04     24.27 o 
  -2   3   3      736.51      740.66      2.77 o 
  -1   3   3       39.34       30.40      0.35 o 
   0   3   3      331.48      298.96      2.27 o 
   1   3   3     1086.02     1208.73      4.29 o 
   2   3   3      328.27      315.86      2.62 o 
   3   3   3      105.36      101.03      1.21 o 
   4   3   3       29.13       33.10      0.64 o 
   5   3   3      167.40      182.38      1.37 o 
   6   3   3       24.88       27.23      1.36 o 
   7   3   3       29.84       36.25      0.98 o 
 -10   4   3        0.68       -0.78      0.78 o 
  -9   4   3        8.75        7.51      0.66 o 
  -8   4   3      106.99      110.49      4.33 o 
  -7   4   3       12.18       11.96      0.59 o 
  -6   4   3     1104.03     1102.25      2.99 o 
  -5   4   3      336.45      355.71      2.90 o 
  -4   4   3      116.09      112.46      1.40 o 
  -3   4   3       84.73       85.07      1.41 o 
  -2   4   3      714.12      713.20      2.26 o 
  -1   4   3        2.14        2.71      0.26 o 
   0   4   3        0.14        1.32      0.25 o 
   1   4   3       23.42       28.94      0.41 o 
   2   4   3       67.38       66.84      1.68 o 
   3   4   3        1.09        0.63      0.34 o 
   4   4   3       51.79       43.88      1.11 o 
   5   4   3        0.14       -0.17      0.50 o 
   6   4   3       17.07       22.04      1.04 o 
   7   4   3        1.33        1.53      1.15 o 
 -10   5   3        1.72        0.10      0.89 o 
  -9   5   3        2.86        2.63      0.80 o 
  -8   5   3        7.68        7.18      0.90 o 
  -7   5   3        5.49        3.71      0.73 o 
  -6   5   3       47.92       44.43      1.24 o 
  -5   5   3       11.08        9.78      0.39 o 
  -4   5   3       17.72       16.37      0.51 o 
  -3   5   3       72.97       68.48      1.63 o 
  -2   5   3      161.09      170.05      1.78 o 
  -1   5   3      645.17      642.89      3.79 o 
   0   5   3        0.29        0.02      0.34 o 
   1   5   3       69.48       72.73      0.91 o 
   2   5   3       60.01       67.14      1.34 o 
   3   5   3      116.51       97.91      1.37 o 
   4   5   3        2.50        2.53      0.49 o 
   5   5   3        1.46        1.75      0.53 o 
   6   5   3        1.70        1.69      0.59 o 
  -9   6   3       51.82       58.42      1.52 o 
  -8   6   3       55.22       53.40      1.37 o 
  -7   6   3        3.48        4.87      0.78 o 
  -6   6   3      184.36      180.70      2.03 o 
  -5   6   3       69.66       63.01      1.78 o 
  -4   6   3      164.31      149.71      2.85 o 
  -3   6   3        0.24        0.32      0.32 o 
  -2   6   3        1.70        1.01      0.35 o 
  -1   6   3        2.03        0.70      0.37 o 
   0   6   3      980.44      965.78      2.91 o 
   1   6   3       20.15       21.27      0.98 o 
   2   6   3      100.88       91.41      1.13 o 
   3   6   3        2.47        2.04      0.53 o 
   4   6   3        3.51        2.57      1.64 o 
   5   6   3       16.65       17.65      0.92 o 
  -9   7   3       18.62       18.88      1.20 o 
  -8   7   3       76.47       72.63      1.61 o 
  -7   7   3       14.98       16.91      1.02 o 
  -6   7   3      106.05      106.63      1.71 o 
  -5   7   3       28.23       33.32      0.79 o 
  -4   7   3        1.87        1.87      0.50 o 
  -3   7   3       41.32       38.90      0.75 o 
  -2   7   3      164.73      164.39      1.31 o 
  -1   7   3      280.61      266.37      3.97 o 
   0   7   3       99.41       88.79      1.15 o 
   1   7   3        0.01        1.34      0.65 o 
   2   7   3       21.57       18.81      1.09 o 
   3   7   3        4.60        1.43      1.02 o 
   4   7   3       11.92        8.06      0.83 o 
  -8   8   3       34.37       34.25      1.38 o 
  -7   8   3       19.49       19.93      1.14 o 
  -6   8   3        2.28        2.22      0.73 o 
  -5   8   3        0.00        1.24      0.78 o 
  -4   8   3        2.17        1.99      0.70 o 
  -3   8   3       15.60       15.49      1.00 o 
  -2   8   3       33.04       38.12      0.86 o 
  -1   8   3       89.30       96.82      1.22 o 
   0   8   3       33.11       30.97      0.92 o 
   1   8   3       17.70       19.07      1.59 o 
   2   8   3       68.45       75.71      3.42 o 
  -7   9   3        6.75        4.74      0.92 o 
  -6   9   3       25.98       28.03      1.10 o 
  -5   9   3       23.50       22.89      1.62 o 
  -4   9   3      108.14      119.03      1.96 o 
  -3   9   3       24.84       30.93      1.34 o 
  -2   9   3       73.68       76.91      1.80 o 
  -1   9   3      223.33      222.90      3.58 o 
   0   9   3       42.63       43.14      1.08 o 
   1   9   3      106.01      115.43      1.67 o 
  -5  10   3        1.26        4.84      1.08 o 
  -4  10   3       73.67       74.60      1.84 o 
  -3  10   3        0.03       -0.77      1.15 o 
  -2  10   3       12.84        9.20      1.26 o 
   2 -10   4        7.52        5.10      1.25 o 
   3 -10   4       11.11       10.57      1.20 o 
   4 -10   4       46.65       39.57      1.50 o 
  -1  -9   4       19.25       22.89      1.41 o 
   0  -9   4      113.39      127.45      2.29 o 
   1  -9   4        0.29        0.76      1.17 o 
   2  -9   4        3.04        3.01      1.08 o 
   3  -9   4       22.33       27.13      1.29 o 
   4  -9   4        1.97        1.96      0.97 o 
   5  -9   4       33.82       29.03      1.18 o 
   6  -9   4        0.14       -0.84      0.84 o 
   7  -9   4        0.90        0.57      0.93 o 
  -3  -8   4       34.61       38.31      1.55 o 
  -2  -8   4        8.14        8.96      1.21 o 
  -1  -8   4       15.21       14.60      1.26 o 
   0  -8   4        0.02       -0.99      0.99 o 
   1  -8   4       30.47       25.38      1.30 o 
   3  -8   4       17.53       15.43      1.05 o 
   4  -8   4       12.99       15.79      0.68 o 
   5  -8   4       43.27       40.95      1.24 o 
   6  -8   4        5.50        4.75      0.86 o 
   7  -8   4        3.38        3.72      0.92 o 
   8  -8   4       33.91       31.29      1.36 o 
  -4  -7   4        1.12        2.47      1.23 o 
  -3  -7   4      109.60      110.51      1.93 o 
  -2  -7   4       10.69        9.81      1.05 o 
  -1  -7   4        9.54       10.70      1.03 o 
   0  -7   4       72.32       80.05      1.64 o 
   1  -7   4      122.96      113.96      1.49 o 
   2  -7   4       32.95       38.05      2.91 o 
   3  -7   4       59.64       63.14      4.06 o 
   4  -7   4       10.41        6.96      0.55 o 
   5  -7   4       17.97       20.93      0.99 o 
   6  -7   4       51.67       55.19      1.41 o 
   7  -7   4      125.36      122.34      1.92 o 
   8  -7   4       22.82       24.42      1.19 o 
  -5  -6   4        4.15        3.02      1.19 o 
  -4  -6   4        9.95       10.49      2.28 o 
  -3  -6   4      183.66      193.34      2.69 o 
  -2  -6   4       90.26       85.71      1.58 o 
  -1  -6   4       92.84       96.50      1.27 o 
   0  -6   4      320.09      326.13      2.29 o 
   1  -6   4      207.51      207.68      1.42 o 
   2  -6   4       71.64       62.28      0.66 o 
   3  -6   4      442.57      433.74      5.31 o 
   4  -6   4       19.06       15.43      1.39 o 
   5  -6   4      294.18      289.67      2.44 o 
   6  -6   4       16.64       13.70      0.96 o 
   7  -6   4        8.87        8.13      0.95 o 
   8  -6   4       10.08       13.47      1.06 o 
   9  -6   4        0.10       -0.96      0.96 o 
  -6  -5   4        4.94        2.73      1.10 o 
  -5  -5   4       36.63       39.74      1.47 o 
  -4  -5   4        4.78        4.49      0.64 o 
  -3  -5   4      203.56      203.24      1.51 o 
  -2  -5   4      296.93      294.00      2.03 o 
  -1  -5   4       23.97       25.19      0.99 o 
   0  -5   4      160.89      158.32      1.70 o 
   1  -5   4       55.03       46.47      1.73 o 
   2  -5   4       26.86       30.01      1.78 o 
   3  -5   4      182.74      178.23      1.76 o 
   4  -5   4       48.05       51.62      3.04 o 
   5  -5   4       32.25       28.52      1.01 o 
   6  -5   4       45.55       38.95      1.11 o 
   7  -5   4       11.80        9.92      0.88 o 
   8  -5   4       10.18        6.26      0.89 o 
   9  -5   4       22.28       16.81      1.09 o 
  -7  -4   4       13.58       10.02      3.67 o 
  -6  -4   4       23.91       20.79      0.84 o 
  -5  -4   4        2.77        1.10      0.96 o 
  -4  -4   4       26.13       25.18      0.57 o 
  -3  -4   4        6.06        6.66      0.43 o 
  -2  -4   4       26.79       27.37      0.50 o 
  -1  -4   4      256.74      252.04      5.87 o 
   0  -4   4      147.22      147.54      4.18 o 
   1  -4   4     1286.95     1312.18     14.14 o 
   2  -4   4      319.15      331.74      1.36 o 
   3  -4   4        4.73        4.48      0.46 o 
   4  -4   4      549.15      584.87      2.92 o 
   5  -4   4      134.44      138.53      1.66 o 
   6  -4   4       47.89       44.51      1.11 o 
   7  -4   4       21.01       21.47      0.97 o 
   8  -4   4        8.14        5.48      0.88 o 
   9  -4   4        3.62        5.30      0.96 o 
  -8  -3   4       10.56        7.72      1.10 o 
  -7  -3   4       17.72       14.86      1.18 o 
  -6  -3   4        3.96        4.41      1.00 o 
  -5  -3   4      284.32      266.15      2.38 o 
  -4  -3   4        0.16       -0.03      0.46 o 
  -3  -3   4      265.49      247.48      1.72 o 
  -2  -3   4       84.83       97.52      0.96 o 
  -1  -3   4      505.92      522.48      7.13 o 
   0  -3   4      117.35      133.68      5.88 o 
   1  -3   4      588.85      593.65      2.38 o 
   2  -3   4      475.94      440.17      1.59 o 
   3  -3   4       44.09       46.07      1.11 o 
   4  -3   4      101.44       90.08      0.67 o 
   5  -3   4       75.50       86.22      1.63 o 
   6  -3   4        7.27        6.16      0.63 o 
   7  -3   4       21.39       30.10      1.04 o 
   8  -3   4       13.39       15.51      0.96 o 
   9  -3   4        5.62        6.16      0.84 o 
  -8  -2   4       70.71       72.21      1.83 o 
  -7  -2   4        0.14        0.33      1.04 o 
  -6  -2   4      210.42      212.50      2.29 o 
  -5  -2   4       56.29       55.57      1.39 o 
  -4  -2   4       16.35       13.77      0.38 o 
  -3  -2   4      406.64      393.65      3.51 o 
  -2  -2   4       32.05       38.59      1.75 o 
  -1  -2   4      252.45      277.26      3.10 o 
   0  -2   4      419.86      348.76      1.20 o 
   1  -2   4       83.17       75.79      1.29 o 
   2  -2   4       46.40       51.62      0.78 o 
   3  -2   4      216.38      209.08      2.94 o 
   4  -2   4        9.57       12.20      0.35 o 
   5  -2   4       29.25       38.78      0.67 o 
   6  -2   4        0.81        2.67      0.48 o 
   7  -2   4       46.13       41.24      1.46 o 
   8  -2   4       10.42       13.17      2.24 o 
   9  -2   4        0.09        0.55      0.96 o 
  -9  -1   4        9.14        5.59      1.19 o 
  -8  -1   4       68.28       70.34      1.76 o 
  -7  -1   4        6.03        3.38      1.05 o 
  -6  -1   4        0.45        0.08      0.84 o 
  -5  -1   4        2.19        1.48      0.42 o 
  -4  -1   4      155.77      146.00      0.64 o 
  -3  -1   4       11.14       12.65      0.26 o 
  -2  -1   4       33.86       27.39      0.63 o 
  -1  -1   4      636.63      632.09      3.50 o 
   0  -1   4     1021.71     1053.08      1.96 o 
   1  -1   4        0.07        2.02      0.28 o 
   2  -1   4      168.53      164.52      1.49 o 
   3  -1   4        3.61        0.65      0.21 o 
   4  -1   4      341.55      330.34      4.11 o 
   5  -1   4      215.53      211.25      1.14 o 
   6  -1   4       87.54       82.57      0.96 o 
   7  -1   4      128.52      118.76      1.82 o 
   8  -1   4        2.59        4.09      0.95 o 
   9  -1   4       16.71       17.79      1.25 o 
  -9   0   4        9.74        8.05      1.21 o 
  -8   0   4       15.34       14.07      1.20 o 
  -7   0   4       87.09       85.09      1.70 o 
  -6   0   4       84.69       79.00      1.47 o 
  -5   0   4       49.49       41.73      0.62 o 
  -4   0   4     1057.79     1011.53      7.86 o 
  -3   0   4       43.21       37.83      0.71 o 
  -2   0   4       12.32       12.93      1.66 o 
  -1   0   4     1437.51     1352.07      3.06 o 
   0   0   4      490.35      504.59      1.29 o 
   1   0   4     1844.84     1886.05      2.40 o 
   2   0   4      491.26      460.15      2.25 o 
   3   0   4      102.74      109.44      0.58 o 
   4   0   4     1232.06     1243.99      6.78 o 
   5   0   4      858.66      822.57      5.95 o 
   6   0   4       73.32       83.32      1.57 o 
   7   0   4       24.06       30.74      1.25 o 
   8   0   4        6.45        6.95      1.80 o 
  -9   1   4      108.01      113.00      2.13 o 
  -8   1   4        1.35        2.79      1.00 o 
  -7   1   4      119.76      126.09      1.87 o 
  -6   1   4      788.90      759.50     15.35 o 
  -5   1   4       27.10       19.67      1.13 o 
  -4   1   4       85.49       76.11      1.42 o 
  -3   1   4     2863.66     2905.58      5.14 o 
  -2   1   4     1609.76     1616.57      3.26 o 
  -1   1   4      642.87      650.65      2.14 o 
   0   1   4      301.38      270.86      1.48 o 
   1   1   4      251.46      273.38      1.06 o 
   2   1   4       45.43       45.01      0.46 o 
   3   1   4        6.13        7.75      0.68 o 
   4   1   4      355.40      364.04      1.13 o 
   5   1   4       87.61      108.36      0.92 o 
   6   1   4       87.97       76.69      1.61 o 
   7   1   4       12.57       15.66      0.80 o 
   8   1   4       14.42        9.86      0.82 o 
  -9   2   4       13.38       14.81      1.20 o 
  -8   2   4       86.49       87.37      1.66 o 
  -7   2   4      134.42      131.51      1.99 o 
  -6   2   4      216.11      225.62      7.10 o 
  -5   2   4      110.43      119.66      0.97 o 
  -4   2   4        5.29        3.01      0.26 o 
  -3   2   4      804.20      846.04      2.77 o 
  -2   2   4      787.08      838.55      4.03 o 
  -1   2   4      176.50      171.47      1.23 o 
   0   2   4       57.22       58.19      0.57 o 
   1   2   4       72.49       82.39      1.29 o 
   2   2   4       44.76       38.78      0.90 o 
   3   2   4      182.36      204.68      1.54 o 
   4   2   4       28.14       25.69      0.60 o 
   5   2   4      160.53      166.50      1.14 o 
   6   2   4       50.24       47.92      0.97 o 
   7   2   4        2.60        0.82      0.71 o 
   8   2   4       44.58       51.49      1.18 o 
 -10   3   4        9.56        9.70      1.16 o 
  -9   3   4        0.00       -0.69      0.96 o 
  -8   3   4        5.65        5.76      0.57 o 
  -7   3   4       94.07       92.02      1.06 o 
  -6   3   4      194.89      196.25      1.38 o 
  -5   3   4       14.81       11.99      0.70 o 
  -4   3   4        2.30        3.03      0.92 o 
  -3   3   4      118.59      114.27      1.16 o 
  -2   3   4     1719.63     1866.49      2.41 o 
  -1   3   4      259.93      253.27      1.66 o 
   0   3   4      292.56      259.79      4.38 o 
   1   3   4      890.91      886.42      7.38 o 
   2   3   4        1.96        7.43      0.39 o 
   3   3   4       86.62       90.69      0.76 o 
   4   3   4       13.06       13.45      0.48 o 
   5   3   4        6.30        7.14      0.56 o 
   6   3   4       61.49       72.20      0.91 o 
   7   3   4        5.73        5.01      1.26 o 
 -10   4   4        6.78       10.66      1.18 o 
  -9   4   4       12.98       15.05      0.72 o 
  -8   4   4       19.54       19.49      0.91 o 
  -7   4   4        3.75        4.67      0.53 o 
  -6   4   4      696.89      699.56     13.32 o 
  -5   4   4      214.49      198.77      2.46 o 
  -4   4   4      329.32      318.12      1.47 o 
  -3   4   4       44.33       32.04      1.41 o 
  -2   4   4       16.53        9.67      0.32 o 
  -1   4   4      817.33      802.32      2.11 o 
   0   4   4       14.83       12.10      0.59 o 
   1   4   4      314.60      287.87      1.46 o 
   2   4   4       39.40       32.82      0.55 o 
   3   4   4       24.53       24.00      1.06 o 
   4   4   4        0.31       -0.30      0.61 o 
   5   4   4       12.82       11.42      0.69 o 
   6   4   4       33.98       37.26      1.23 o 
 -10   5   4       14.57       15.67      1.13 o 
  -9   5   4       44.55       42.65      1.35 o 
  -8   5   4      115.35      116.52      1.84 o 
  -7   5   4       40.65       37.72      0.78 o 
  -6   5   4       83.10       86.49      1.10 o 
  -5   5   4       24.27       20.67      0.47 o 
  -4   5   4        1.43        2.33      0.53 o 
  -3   5   4        4.77        6.22      0.59 o 
  -2   5   4       24.80       21.26      0.44 o 
  -1   5   4      380.46      353.24      2.55 o 
   0   5   4      288.57      302.97      2.42 o 
   1   5   4       46.18       47.42      0.80 o 
   2   5   4        0.33        0.61      0.43 o 
   3   5   4       41.65       31.21      1.16 o 
   4   5   4       42.40       32.56      4.63 o 
   5   5   4        1.04        3.19      0.71 o 
  -9   6   4        6.83        5.98      0.99 o 
  -8   6   4       14.23       18.63      1.10 o 
  -7   6   4       12.25       11.88      0.97 o 
  -6   6   4       10.60       12.00      0.89 o 
  -5   6   4       18.19       17.18      0.64 o 
  -4   6   4        7.04        5.43      0.51 o 
  -3   6   4      126.61      122.13      1.48 o 
  -2   6   4      432.32      442.54      1.55 o 
  -1   6   4        1.88        1.48      0.40 o 
   0   6   4       28.20       25.69      0.76 o 
   1   6   4      209.65      215.54      1.97 o 
   2   6   4       50.12       46.79      1.26 o 
   3   6   4       37.38       38.11      2.01 o 
   4   6   4        8.28       11.36      2.81 o 
   5   6   4       16.70       27.81      3.55 o 
  -9   7   4       40.52       41.31      1.48 o 
  -8   7   4        4.82        4.96      0.94 o 
  -7   7   4      113.25      109.76      1.84 o 
  -6   7   4        0.02        0.01      0.70 o 
  -5   7   4      360.86      354.67      5.71 o 
  -4   7   4       19.56       26.50      1.37 o 
  -3   7   4       21.66       20.99      0.64 o 
  -2   7   4      359.78      349.51      6.84 o 
  -1   7   4      905.50      890.15      3.40 o 
   0   7   4       20.25       17.43      0.80 o 
   1   7   4      153.08      151.83      1.43 o 
   2   7   4       19.53       19.22      0.83 o 
   3   7   4       15.69       21.31      1.21 o 
  -8   8   4       59.71       68.19      1.68 o 
  -7   8   4       34.84       37.66      1.36 o 
  -6   8   4        4.11        4.90      0.80 o 
  -5   8   4        1.23        1.44      0.54 o 
  -4   8   4       50.50       52.76      0.92 o 
  -3   8   4        0.81        2.41      0.89 o 
  -2   8   4       66.81       67.06      2.15 o 
  -1   8   4       86.73       86.59      1.17 o 
   0   8   4        0.86        2.54      0.71 o 
   1   8   4        6.04        4.39      0.77 o 
   2   8   4        0.90        2.18      0.75 o 
  -7   9   4        1.78        1.49      0.94 o 
  -6   9   4        1.20        3.03      0.63 o 
  -5   9   4       45.90       42.35      0.93 o 
  -4   9   4        8.05        7.37      1.03 o 
  -3   9   4        5.85       10.11      1.10 o 
  -2   9   4       14.68       22.94      1.29 o 
  -1   9   4        1.32        3.78      1.16 o 
   0   9   4        5.12        8.08      0.84 o 
  -1  -9   5       31.16       39.62      1.65 o 
   0  -9   5      141.58      134.85      2.43 o 
   1  -9   5       41.91       47.88      1.70 o 
   2  -9   5        0.51       -0.02      1.03 o 
   3  -9   5        0.01       -1.04      1.04 o 
   4  -9   5        1.46        2.37      0.98 o 
   5  -9   5        6.80        9.60      0.93 o 
   6  -9   5        1.91        2.17      0.92 o 
  -3  -8   5       99.97      101.35      2.06 o 
  -2  -8   5       15.43       16.91      1.35 o 
  -1  -8   5       78.46       78.15      1.84 o 
   0  -8   5        1.46        1.32      1.09 o 
   1  -8   5       93.41       94.29      1.84 o 
   2  -8   5       40.90       41.60      3.05 o 
   3  -8   5        0.17        0.39      0.93 o 
   4  -8   5       44.34       39.80      0.88 o 
   5  -8   5       13.12        8.80      0.91 o 
   6  -8   5       15.70       14.37      0.99 o 
   7  -8   5        8.78        8.38      1.03 o 
  -4  -7   5       74.66       75.33      6.46 o 
  -3  -7   5       44.45       40.89      1.50 o 
  -2  -7   5        0.71        1.93      1.00 o 
  -1  -7   5        4.23        2.63      0.98 o 
   0  -7   5       44.26       36.86      0.93 o 
   1  -7   5        0.03        0.03      0.62 o 
   2  -7   5       86.99       81.31      4.51 o 
   3  -7   5       24.91       31.56      0.98 o 
   4  -7   5       92.42       95.46      1.48 o 
   5  -7   5        0.04        0.10      0.77 o 
   6  -7   5       28.89       34.11      1.20 o 
   7  -7   5       26.79       27.46      1.24 o 
   8  -7   5       16.36       16.41      1.19 o 
  -5  -6   5        0.18        0.94      1.24 o 
  -4  -6   5       14.10       16.49      0.90 o 
  -3  -6   5        7.85        8.04      0.73 o 
  -2  -6   5       38.21       44.80      0.97 o 
  -1  -6   5        6.45        4.07      1.35 o 
   0  -6   5      210.74      210.67      2.17 o 
   1  -6   5      418.69      431.64      2.80 o 
   2  -6   5       26.22       27.84      0.64 o 
   3  -6   5        9.27        8.41      0.66 o 
   4  -6   5      719.80      740.14      8.84 o 
   5  -6   5      112.47      117.70      1.73 o 
   6  -6   5      200.23      204.57      2.31 o 
   7  -6   5        7.88        5.97      0.91 o 
   8  -6   5        5.54        4.65      0.95 o 
  -6  -5   5       68.93       70.32      1.86 o 
  -5  -5   5        3.94        3.16      1.02 o 
  -4  -5   5        5.64        5.31      0.65 o 
  -3  -5   5       27.69       25.47      0.80 o 
  -2  -5   5        3.41        2.98      0.63 o 
  -1  -5   5      139.14      149.76      1.81 o 
   0  -5   5      265.30      270.31      2.14 o 
   1  -5   5      236.38      230.72      3.26 o 
   2  -5   5      744.50      742.81      2.25 o 
   3  -5   5       45.23       37.15      1.26 o 
   4  -5   5      420.63      440.70      2.77 o 
   5  -5   5        0.01        0.36      0.69 o 
   6  -5   5        0.01       -0.02      0.75 o 
   7  -5   5        0.96        0.48      0.75 o 
   8  -5   5        0.21        0.87      0.82 o 
   9  -5   5       16.66       19.82      1.19 o 
  -7  -4   5       33.39       28.04      3.13 o 
  -6  -4   5       12.27       12.40      1.66 o 
  -5  -4   5      152.84      141.55      1.46 o 
  -4  -4   5       38.43       41.29      0.69 o 
  -3  -4   5      144.33      140.08      3.92 o 
  -2  -4   5       91.40       97.90      3.07 o 
  -1  -4   5        0.19        0.34      0.34 o 
   0  -4   5        2.46        4.45      0.39 o 
   1  -4   5      170.47      152.06      2.76 o 
   2  -4   5      150.63      125.46      0.96 o 
   3  -4   5        0.05        0.24      0.42 o 
   4  -4   5       81.96       86.97      3.73 o 
   5  -4   5       41.91       38.28      1.05 o 
   6  -4   5        1.93        1.72      0.72 o 
   7  -4   5        8.07        9.59      0.90 o 
   8  -4   5       27.74       20.97      1.10 o 
   9  -4   5        0.32       -0.12      0.86 o 
  -7  -3   5       16.71       14.94      1.21 o 
  -6  -3   5       31.04       32.72      1.27 o 
  -5  -3   5       69.36       64.42      2.13 o 
  -4  -3   5       15.24       11.35      0.58 o 
  -3  -3   5       16.30       14.10      0.43 o 
  -2  -3   5      139.20      141.88      2.03 o 
  -1  -3   5        1.19        1.07      0.39 o 
   0  -3   5        2.53        2.35      0.36 o 
   1  -3   5      560.04      557.48      4.66 o 
   2  -3   5       41.66       46.39      1.09 o 
   3  -3   5      264.95      251.80      1.24 o 
   4  -3   5        4.65        9.61      0.71 o 
   5  -3   5        1.90        1.21      0.62 o 
   6  -3   5       80.96       81.47      2.11 o 
   7  -3   5        2.17        1.60      0.54 o 
   8  -3   5        0.15       -0.61      0.61 o 
   9  -3   5       23.39       23.33      0.83 o 
  -8  -2   5        0.21        1.76      1.07 o 
  -7  -2   5       70.39       69.95      1.65 o 
  -6  -2   5       73.51       67.71      1.57 o 
  -5  -2   5       15.60       14.62      0.62 o 
  -4  -2   5      184.00      165.17      1.18 o 
  -3  -2   5       41.13       43.07      0.67 o 
  -2  -2   5     1316.84     1256.95      8.82 o 
  -1  -2   5     1327.75     1270.06      6.21 o 
   0  -2   5     1826.54     1899.68      4.80 o 
   1  -2   5      201.37      208.52      3.57 o 
   2  -2   5      654.17      635.58      1.95 o 
   3  -2   5       73.35       76.21      0.72 o 
   4  -2   5      857.32      876.74      2.28 o 
   5  -2   5        2.61        4.92      0.48 o 
   6  -2   5       69.03       79.78      0.97 o 
   7  -2   5       22.31       27.95      1.38 o 
   8  -2   5        0.76       -0.58      0.58 o 
   9  -2   5       16.67       18.45      1.28 o 
  -9  -1   5       89.54       97.84      2.15 o 
  -8  -1   5       13.21       13.78      1.25 o 
  -7  -1   5      220.36      219.44      2.49 o 
  -6  -1   5      437.74      447.62      3.13 o 
  -5  -1   5       12.51       11.52      0.54 o 
  -4  -1   5      230.06      252.87      1.38 o 
  -3  -1   5      239.70      225.73      1.63 o 
  -2  -1   5       94.03       86.36      1.04 o 
  -1  -1   5      107.13       93.70      0.65 o 
   0  -1   5      233.63      253.57      7.19 o 
   1  -1   5        0.22        0.19      0.20 o 
   2  -1   5       44.25       46.45      0.45 o 
   3  -1   5       28.05       28.08      0.41 o 
   4  -1   5       45.69       61.42      0.70 o 
   5  -1   5      264.06      249.53      2.87 o 
   6  -1   5       52.55       47.34      0.86 o 
   7  -1   5       11.98       15.49      1.10 o 
   8  -1   5        5.30        2.77      0.96 o 
  -9   0   5       53.36       56.12      1.78 o 
  -8   0   5        4.19        6.48      1.16 o 
  -7   0   5       47.33       47.32      1.40 o 
  -6   0   5       10.68       15.61      1.07 o 
  -5   0   5        3.35        1.99      0.32 o 
  -4   0   5        3.96        2.86      0.30 o 
  -3   0   5        4.61        5.28      0.44 o 
  -2   0   5      209.54      211.73      1.43 o 
  -1   0   5      132.42      136.78      1.17 o 
   0   0   5       64.27       59.10      0.46 o 
   1   0   5      422.02      480.27      1.10 o 
   2   0   5      366.88      394.83      1.67 o 
   3   0   5       79.32       76.27      0.78 o 
   4   0   5        5.24        7.22      0.42 o 
   5   0   5      172.69      172.40      1.68 o 
   6   0   5      768.92      734.09      4.04 o 
   7   0   5        4.77        5.83      1.14 o 
   8   0   5       67.91       77.75      1.87 o 
  -9   1   5       28.15       26.60      1.43 o 
  -8   1   5       15.05       15.83      1.14 o 
  -7   1   5        1.94        1.42      0.85 o 
  -6   1   5      444.42      441.60      1.95 o 
  -5   1   5      257.11      229.26      2.54 o 
  -4   1   5        9.78        7.23      0.34 o 
  -3   1   5      417.83      435.22      1.45 o 
  -2   1   5     1962.38     2057.64      4.19 o 
  -1   1   5       70.36       75.03      0.93 o 
   0   1   5       38.54       35.42      0.42 o 
   1   1   5       45.66       67.84      0.80 o 
   2   1   5        0.82        4.62      0.31 o 
   3   1   5      848.24      870.76      3.76 o 
   4   1   5       94.77       89.15      0.87 o 
   5   1   5      534.71      557.95      6.17 o 
   6   1   5       77.05       82.41      1.27 o 
   7   1   5        3.72        3.05      0.71 o 
   8   1   5       25.87       34.49      1.18 o 
  -9   2   5       25.20       27.23      1.40 o 
  -8   2   5        7.33        6.69      0.96 o 
  -7   2   5       70.36       68.79      1.30 o 
  -6   2   5      186.98      173.59      2.83 o 
  -5   2   5      257.48      249.37      4.07 o 
  -4   2   5      733.86      706.02      2.69 o 
  -3   2   5      195.26      186.19      1.89 o 
  -2   2   5     1420.38     1400.58      3.49 o 
  -1   2   5      648.65      656.28      2.53 o 
   0   2   5       28.37       43.12      0.82 o 
   1   2   5      260.81      231.69      0.87 o 
   2   2   5        0.01        1.61      0.35 o 
   3   2   5       77.08       83.72      0.90 o 
   4   2   5       47.92       50.20      0.83 o 
   5   2   5        3.99        3.71      0.53 o 
   6   2   5       15.85       20.51      1.03 o 
   7   2   5        4.41        5.61      2.04 o 
  -9   3   5       20.15       25.22      1.30 o 
  -8   3   5       25.17       25.51      1.33 o 
  -7   3   5        3.05        3.25      0.51 o 
  -6   3   5        3.06        4.82      0.52 o 
  -5   3   5       17.15       16.44      0.56 o 
  -4   3   5       38.79       34.82      1.78 o 
  -3   3   5      371.89      376.71      1.42 o 
  -2   3   5        1.66        0.17      0.31 o 
  -1   3   5        0.19        0.19      0.36 o 
   0   3   5      616.79      623.07      1.95 o 
   1   3   5        1.31        2.62      0.42 o 
   2   3   5      136.62      130.94      0.97 o 
   3   3   5       88.93       87.30      1.69 o 
   4   3   5       57.30       50.43      0.72 o 
   5   3   5       24.90       22.30      0.56 o 
   6   3   5       18.88       19.87      1.09 o 
   7   3   5       36.25       44.14      3.00 o 
  -9   4   5        4.66        5.95      0.66 o 
  -8   4   5       12.52       11.08      1.07 o 
  -7   4   5        7.36        8.55      0.90 o 
  -6   4   5       12.14       18.46      0.95 o 
  -5   4   5      333.79      322.10      2.41 o 
  -4   4   5        3.30        3.11      0.56 o 
  -3   4   5       76.02       62.84      0.85 o 
  -2   4   5      343.88      330.87      1.83 o 
  -1   4   5        1.44        0.71      0.50 o 
   0   4   5     1319.71     1328.73      3.05 o 
   1   4   5      130.68      122.97      1.78 o 
   2   4   5       42.78       49.77      0.69 o 
   3   4   5       28.25       30.64      0.76 o 
   4   4   5       61.41       52.01      0.93 o 
   5   4   5       45.00       53.59      1.46 o 
  -9   5   5       25.64       27.74      1.28 o 
  -8   5   5       81.77       84.83      6.07 o 
  -7   5   5      327.44      338.90      6.72 o 
  -6   5   5       77.39       73.43      1.75 o 
  -5   5   5      299.62      302.09      3.50 o 
  -4   5   5      147.89      155.64      3.74 o 
  -3   5   5      174.89      158.68      0.91 o 
  -2   5   5      928.49      918.38      5.55 o 
  -1   5   5       18.91       21.32      0.51 o 
   0   5   5      361.58      343.44      1.86 o 
   1   5   5      143.68      140.35      2.74 o 
   2   5   5        9.52        6.99      0.61 o 
   3   5   5       34.86       35.47      0.85 o 
   4   5   5        0.73       -0.82      0.82 o 
   5   5   5        3.29        1.26      0.99 o 
  -9   6   5      120.35      134.55      2.20 o 
  -8   6   5       10.85        8.42      0.98 o 
  -7   6   5      186.59      198.50      2.38 o 
  -6   6   5        2.68        3.38      0.73 o 
  -5   6   5        2.86        2.33      0.51 o 
  -4   6   5       47.15       47.73      0.97 o 
  -3   6   5        7.93        7.09      0.85 o 
  -2   6   5       74.07       63.62      1.94 o 
  -1   6   5       32.18       37.11      0.64 o 
   0   6   5        6.69        6.00      0.65 o 
   1   6   5        4.56        2.33      0.64 o 
   2   6   5        6.30        9.42      1.14 o 
   3   6   5        5.62        3.98      0.92 o 
  -8   7   5       14.59       12.38      1.10 o 
  -7   7   5        0.68        0.94      0.88 o 
  -6   7   5       29.75       33.45      1.01 o 
  -5   7   5        5.00        3.34      0.55 o 
  -4   7   5      165.33      153.87      1.36 o 
  -3   7   5       19.94       19.73      1.84 o 
  -2   7   5        1.99       -0.10      0.77 o 
  -1   7   5       67.69       67.42      1.04 o 
   0   7   5      192.51      182.13      1.63 o 
   1   7   5        0.00        0.21      0.69 o 
   2   7   5       65.14       66.68      1.14 o 
   3   7   5       43.71       44.90      1.49 o 
  -8   8   5       25.36       24.19      1.26 o 
  -7   8   5       51.87       53.50      1.51 o 
  -6   8   5       18.90       17.36      1.10 o 
  -5   8   5       19.70       28.95      3.96 o 
  -4   8   5        0.03       -0.23      0.96 o 
  -3   8   5        5.59        5.91      0.96 o 
  -2   8   5        1.72        1.39      0.63 o 
  -1   8   5        0.61       -0.70      0.70 o 
   0   8   5       93.04       89.12      3.10 o 
   1   8   5        1.36        0.98      0.87 o 
  -6   9   5        2.92        1.24      0.79 o 
  -5   9   5       34.43       35.91      0.94 o 
  -4   9   5        4.87        5.45      1.10 o 
  -3   9   5        0.01       -1.03      1.03 o 
  -2   9   5       65.72       59.66      1.67 o 
   0  -9   6        1.80       -0.78      1.27 o 
   1  -9   6      140.44      156.47      2.54 o 
   2  -9   6        0.13        0.29      1.12 o 
   3  -9   6       32.48       39.09      1.47 o 
   4  -9   6        2.82       -0.19      1.01 o 
   5  -9   6        0.74       -0.76      0.76 o 
  -2  -8   6       82.99       96.40      2.03 o 
  -1  -8   6        0.10        1.46      1.19 o 
   0  -8   6      152.70      154.07      1.63 o 
   1  -8   6       50.81       51.60      2.95 o 
   2  -8   6        9.19        9.03      1.42 o 
   3  -8   6      105.94      117.46      1.94 o 
   4  -8   6       46.70       44.87      2.86 o 
   5  -8   6        8.04        6.35      0.85 o 
   6  -8   6        5.86        6.40      0.91 o 
   7  -8   6        3.33        4.20      1.01 o 
  -4  -7   6       36.30       48.31      1.56 o 
  -3  -7   6       34.53       32.49      1.41 o 
  -2  -7   6       58.93       63.72      1.18 o 
  -1  -7   6        1.19        0.70      0.72 o 
   0  -7   6       47.93       41.67      0.97 o 
   1  -7   6       98.13       90.32      1.23 o 
   2  -7   6       55.82       51.26      4.27 o 
   3  -7   6       93.54       89.78      1.11 o 
   4  -7   6       64.04       54.54      0.94 o 
   5  -7   6        3.49        1.67      0.75 o 
   6  -7   6        0.51        0.13      0.82 o 
   7  -7   6       16.79       16.75      1.12 o 
  -5  -6   6        5.23        8.23      1.32 o 
  -4  -6   6       12.90       12.49      2.24 o 
  -3  -6   6        0.27        0.56      0.57 o 
  -2  -6   6       27.04       28.41      1.29 o 
  -1  -6   6       25.12       26.36      1.17 o 
   0  -6   6        0.28       -0.62      0.90 o 
   1  -6   6        3.49        4.25      0.86 o 
   2  -6   6       26.84       31.66      1.17 o 
   3  -6   6       34.53       35.18      0.95 o 
   4  -6   6       15.46       14.11      0.88 o 
   5  -6   6       33.27       34.28      1.18 o 
   6  -6   6       46.26       44.24      1.35 o 
   7  -6   6        5.89        3.18      0.89 o 
   8  -6   6        6.13        6.58      0.96 o 
  -6  -5   6       13.71       12.37      1.37 o 
  -5  -5   6       59.51       62.42      1.71 o 
  -4  -5   6       17.22       13.11      1.18 o 
  -3  -5   6        7.03        7.46      0.72 o 
  -2  -5   6       13.63       12.12      1.01 o 
  -1  -5   6       13.05       10.16      0.93 o 
   0  -5   6        4.53        6.89      0.84 o 
   1  -5   6       12.51       12.86      1.14 o 
   2  -5   6        5.91        7.21      0.61 o 
   3  -5   6      341.52      345.42      6.40 o 
   4  -5   6        0.00       -0.32      0.71 o 
   5  -5   6       62.67       55.08      1.32 o 
   6  -5   6        4.15        4.51      0.79 o 
   7  -5   6        3.74        2.64      0.84 o 
   8  -5   6       23.56       26.80      1.19 o 
  -7  -4   6       22.42       17.42      3.79 o 
  -6  -4   6       24.52       22.89      1.21 o 
  -5  -4   6       26.03       21.55      0.86 o 
  -4  -4   6      239.01      230.77      5.17 o 
  -3  -4   6        1.10        0.60      0.43 o 
  -2  -4   6      291.80      277.34      7.66 o 
  -1  -4   6       11.04       13.34      0.89 o 
   0  -4   6      142.93      127.15      3.09 o 
   1  -4   6      557.20      536.98      1.92 o 
   2  -4   6       10.45        7.38      0.95 o 
   3  -4   6      220.00      213.40      2.61 o 
   4  -4   6       80.61       78.06      0.88 o 
   5  -4   6       49.15       48.96      1.18 o 
   6  -4   6       12.14       15.36      0.94 o 
   7  -4   6        1.13        0.44      0.84 o 
   8  -4   6       24.85       25.62      1.19 o 
  -7  -3   6       33.56       32.01      1.41 o 
  -6  -3   6      214.15      210.32      2.42 o 
  -5  -3   6       31.82       30.93      0.83 o 
  -4  -3   6      162.50      151.88      4.74 o 
  -3  -3   6        3.99        2.26      0.58 o 
  -2  -3   6       72.19       66.73      0.80 o 
  -1  -3   6       21.47       20.47      0.84 o 
   0  -3   6       44.57       44.67      1.71 o 
   1  -3   6      271.75      287.37      1.46 o 
   2  -3   6        7.75        6.36      0.62 o 
   3  -3   6       84.44       80.17      4.38 o 
   4  -3   6      166.10      165.40      1.15 o 
   5  -3   6      177.25      169.94      1.86 o 
   6  -3   6        0.51        0.59      0.73 o 
   7  -3   6       31.63       26.99      1.07 o 
   8  -3   6        2.21        2.16      0.61 o 
  -8  -2   6        0.56        1.20      1.05 o 
  -7  -2   6       20.60       23.25      1.25 o 
  -6  -2   6        0.10        0.55      0.66 o 
  -5  -2   6       14.17       13.21      0.67 o 
  -4  -2   6       46.58       42.64      1.23 o 
  -3  -2   6       87.07       87.63      2.58 o 
  -2  -2   6      442.37      401.69      3.14 o 
  -1  -2   6        0.20        0.79      0.64 o 
   0  -2   6     1983.44     2131.41      5.02 o 
   1  -2   6      954.99     1025.34      2.50 o 
   2  -2   6      205.34      218.95      2.63 o 
   3  -2   6       22.67       21.33      1.58 o 
   4  -2   6       95.22       81.80      1.50 o 
   5  -2   6      840.93      841.31      3.81 o 
   6  -2   6       74.77       70.48      1.39 o 
   7  -2   6        0.04        0.21      0.59 o 
   8  -2   6       48.88       52.91      2.11 o 
  -8  -1   6        4.56        8.68      1.19 o 
  -7  -1   6        0.44       -0.86      1.00 o 
  -6  -1   6      221.96      224.20      2.41 o 
  -5  -1   6      177.45      168.08      1.27 o 
  -4  -1   6       51.33       51.98      0.57 o 
  -3  -1   6     2101.31     2180.13      5.28 o 
  -2  -1   6     1657.08     1684.92      4.48 o 
  -1  -1   6      671.10      653.56      9.32 o 
   0  -1   6      129.38      168.94      3.48 o 
   1  -1   6       29.91       20.99      0.38 o 
   2  -1   6       60.68       53.84      1.06 o 
   3  -1   6      280.71      281.89      3.40 o 
   4  -1   6       80.43       75.40      1.06 o 
   5  -1   6      441.70      468.98      2.37 o 
   6  -1   6       16.63       23.16      0.99 o 
   7  -1   6        0.35        1.36      0.91 o 
   8  -1   6       19.73       30.01      1.31 o 
  -9   0   6        8.31        5.15      1.23 o 
  -8   0   6      116.00      125.77      2.14 o 
  -7   0   6       13.60       13.98      1.06 o 
  -6   0   6      194.78      197.18      2.20 o 
  -5   0   6      496.01      493.72      2.47 o 
  -4   0   6       61.98       54.11      1.59 o 
  -3   0   6      489.05      509.25      2.43 o 
  -2   0   6      966.38      995.54      3.30 o 
  -1   0   6      235.69      215.05      1.59 o 
   0   0   6       38.07       41.25      0.61 o 
   1   0   6      187.41      183.06      0.95 o 
   2   0   6        8.44        9.59      0.37 o 
   3   0   6       22.32       25.62      1.80 o 
   4   0   6        7.96        7.48      0.50 o 
   5   0   6       70.83       72.85      2.74 o 
   6   0   6      102.69      117.17      2.95 o 
   7   0   6       28.70       23.23      0.88 o 
   8   0   6        3.45        3.77      0.80 o 
  -9   1   6       12.64       21.36      1.39 o 
  -8   1   6        2.70        1.18      1.01 o 
  -7   1   6        9.00        6.59      0.93 o 
  -6   1   6        2.95        2.16      0.49 o 
  -5   1   6       22.14       19.06      0.58 o 
  -4   1   6       31.50       36.12      1.05 o 
  -3   1   6       11.21        8.68      0.56 o 
  -2   1   6      188.80      197.54      1.49 o 
  -1   1   6       34.95       32.24      0.75 o 
   0   1   6        4.48        2.31      0.29 o 
   1   1   6      425.62      396.76      2.63 o 
   2   1   6        3.45        6.37      0.33 o 
   3   1   6      193.44      197.82      1.30 o 
   4   1   6       21.64       21.53      1.38 o 
   5   1   6      306.61      305.08      1.80 o 
   6   1   6       51.69       57.19      1.00 o 
   7   1   6       29.04       31.11      1.59 o 
  -9   2   6        8.61       12.14      1.26 o 
  -8   2   6       32.58       31.87      1.39 o 
  -7   2   6        0.38        1.05      0.60 o 
  -6   2   6      343.89      324.20      4.66 o 
  -5   2   6        7.20        7.23      0.61 o 
  -4   2   6        6.53        6.45      0.37 o 
  -3   2   6       13.88        6.54      0.40 o 
  -2   2   6      728.00      775.12      2.90 o 
  -1   2   6      415.65      423.84      2.23 o 
   0   2   6      503.47      486.12      2.49 o 
   1   2   6       74.14       82.13      1.45 o 
   2   2   6      423.66      446.93      3.39 o 
   3   2   6      357.32      333.90      2.23 o 
   4   2   6        3.04       -0.06      0.57 o 
   5   2   6       63.20       65.26      1.03 o 
   6   2   6        5.18        4.40      2.15 o 
   7   2   6        3.39        4.62      1.19 o 
  -9   3   6       13.16       11.89      1.13 o 
  -8   3   6      105.92      109.54      2.01 o 
  -7   3   6       10.92       12.42      0.64 o 
  -6   3   6        5.12        5.53      0.54 o 
  -5   3   6      602.34      572.83      3.10 o 
  -4   3   6      244.53      237.02      1.23 o 
  -3   3   6      169.03      183.28      1.67 o 
  -2   3   6      433.19      432.52      2.28 o 
  -1   3   6        2.04        3.63      0.59 o 
   0   3   6      348.83      332.63      2.22 o 
   1   3   6       10.87       12.99      0.80 o 
   2   3   6       26.86       25.17      0.97 o 
   3   3   6      193.77      192.17      2.01 o 
   4   3   6       15.61       12.82      0.72 o 
   5   3   6       11.74       13.43      0.73 o 
   6   3   6       14.66       12.67      1.13 o 
  -9   4   6       17.41       16.42      2.19 o 
  -8   4   6       43.52       48.82      0.96 o 
  -7   4   6       96.98      104.87      1.19 o 
  -6   4   6        2.14        0.95      0.49 o 
  -5   4   6       35.89       38.07      1.07 o 
  -4   4   6      112.16      125.95      1.59 o 
  -3   4   6        4.83        5.64      0.40 o 
  -2   4   6        2.20        3.44      0.41 o 
  -1   4   6      160.12      152.46      1.18 o 
   0   4   6      206.15      195.80      2.44 o 
   1   4   6      122.13      135.16      1.16 o 
   2   4   6      137.16      129.09      1.16 o 
   3   4   6        7.03        7.47      0.90 o 
   4   4   6        1.20        1.38      0.87 o 
   5   4   6        0.78        2.24      0.86 o 
  -9   5   6        0.04        0.91      0.69 o 
  -8   5   6       38.05       38.55      1.39 o 
  -7   5   6       25.87       21.84      0.76 o 
  -6   5   6       32.13       30.68      0.75 o 
  -5   5   6       98.43       83.15      1.46 o 
  -4   5   6       57.63       56.43      1.20 o 
  -3   5   6      138.80      149.79      0.98 o 
  -2   5   6      224.23      218.37      1.15 o 
  -1   5   6     2545.32     2450.17     11.52 o 
   0   5   6       11.59       12.02      1.17 o 
   1   5   6       31.88       28.35      0.78 o 
   2   5   6      133.01      126.10      1.27 o 
   3   5   6       59.00       50.13      1.36 o 
   4   5   6       29.91       28.39      1.24 o 
   5   5   6        1.12       -0.96      0.96 o 
  -9   6   6       54.26       57.54      1.62 o 
  -8   6   6      241.23      274.27      2.97 o 
  -7   6   6       10.26        8.42      0.93 o 
  -6   6   6       83.59       90.31      1.63 o 
  -5   6   6       32.24       34.88      1.92 o 
  -4   6   6       72.58       68.92      1.28 o 
  -3   6   6       99.19       99.18      1.97 o 
  -2   6   6       80.70       75.81      0.78 o 
  -1   6   6       95.92       86.97      0.87 o 
   0   6   6      249.15      238.77      1.67 o 
   1   6   6        8.67        5.77      0.67 o 
   2   6   6       16.47       14.04      0.75 o 
   3   6   6        2.47        3.22      1.00 o 
   4   6   6        9.82       10.10      1.08 o 
  -8   7   6       70.43       79.90      1.82 o 
  -7   7   6       24.63       27.68      1.22 o 
  -6   7   6       18.07       21.23      0.71 o 
  -5   7   6        2.12        3.06      1.21 o 
  -4   7   6       23.48       21.75      1.59 o 
  -3   7   6        1.17        0.70      0.62 o 
  -2   7   6       38.01       34.84      0.83 o 
  -1   7   6       44.42       39.62      1.69 o 
   0   7   6        8.54        6.21      0.76 o 
   1   7   6       24.56       27.94      0.99 o 
   2   7   6       11.47        8.83      2.67 o 
  -7   8   6        3.07        3.25      1.00 o 
  -6   8   6       15.33       19.82      1.26 o 
  -5   8   6       10.41        8.35      0.68 o 
  -4   8   6       47.49       51.43      0.97 o 
  -3   8   6       26.33       27.15      1.27 o 
  -2   8   6       17.29       14.88      0.76 o 
  -1   8   6        9.49       11.39      2.60 o 
   0   8   6        0.40       -0.04      1.11 o 
   1   8   6        0.98       -0.01      0.82 o 
  -5   9   6        0.18        0.64      1.95 o 
  -4   9   6       18.26       12.49      1.19 o 
  -3   9   6      150.66      160.42      2.44 o 
  -2   9   6       10.84       11.06      1.34 o 
   1  -9   7       16.90       19.59      1.75 o 
   2  -9   7        8.30       16.25      1.44 o 
   3  -9   7       13.01       18.64      1.30 o 
   4  -9   7        4.51        6.86      1.13 o 
  -2  -8   7       16.52       17.44      1.39 o 
  -1  -8   7        6.83        6.52      2.08 o 
   0  -8   7        0.06       -0.90      1.13 o 
   1  -8   7       23.25       22.10      1.20 o 
   2  -8   7       33.89       42.94      1.05 o 
   3  -8   7       15.50       14.02      1.14 o 
   4  -8   7       65.37       69.01      1.11 o 
   5  -8   7       74.63       78.97      1.62 o 
   6  -8   7        9.23        9.51      1.05 o 
  -3  -7   7       35.35       34.33      1.52 o 
  -2  -7   7        3.77        4.33      2.53 o 
  -1  -7   7        1.84        3.41      2.66 o 
   0  -7   7        2.10       -0.55      1.04 o 
   1  -7   7       15.38       11.24      1.09 o 
   2  -7   7      117.15      123.04      1.88 o 
   3  -7   7        7.91       10.23      0.82 o 
   4  -7   7       23.98       20.35      1.07 o 
   5  -7   7        2.87        2.68      0.82 o 
   6  -7   7       49.44       54.58      1.48 o 
   7  -7   7        3.23        1.83      1.01 o 
  -5  -6   7       47.53       53.59      1.76 o 
  -4  -6   7        0.81        1.42      0.80 o 
  -3  -6   7       26.36       28.04      1.42 o 
  -2  -6   7        0.22        0.75      1.04 o 
  -1  -6   7        0.19       -0.29      0.93 o 
   0  -6   7        1.40        2.44      0.95 o 
   1  -6   7        0.31        0.90      0.87 o 
   2  -6   7       67.96       60.16      1.91 o 
   3  -6   7       65.32       50.74      2.97 o 
   4  -6   7        0.34       -0.10      0.76 o 
   5  -6   7       39.31       37.94      1.26 o 
   6  -6   7       11.55       11.76      1.04 o 
   7  -6   7       15.52       14.51      1.09 o 
  -6  -5   7        0.56        3.18      1.29 o 
  -5  -5   7       62.49       63.82      1.76 o 
  -4  -5   7        9.99        7.74      0.76 o 
  -3  -5   7       22.61       21.11      0.81 o 
  -2  -5   7        3.87        6.16      0.97 o 
  -1  -5   7        3.73        1.39      0.85 o 
   0  -5   7        0.09       -0.65      0.78 o 
   1  -5   7       23.57       20.16      1.13 o 
   2  -5   7       91.97       97.07      1.03 o 
   3  -5   7       47.42       39.88      1.84 o 
   4  -5   7       41.47       41.16      1.17 o 
   5  -5   7       47.19       45.51      1.24 o 
   6  -5   7        1.16        0.03      0.79 o 
   7  -5   7       10.50       10.58      0.98 o 
   8  -5   7       21.89       22.17      1.22 o 
  -6  -4   7       64.76       66.61      2.15 o 
  -5  -4   7        0.18       -0.18      0.56 o 
  -4  -4   7        0.02        0.54      0.56 o 
  -3  -4   7       48.84       49.60      2.20 o 
  -2  -4   7        0.45       -0.22      0.86 o 
  -1  -4   7      187.96      196.46      1.99 o 
   0  -4   7       51.35       53.51      0.77 o 
   1  -4   7       39.16       46.36      0.95 o 
   2  -4   7      525.20      556.79      5.59 o 
   3  -4   7      175.70      162.34      4.33 o 
   4  -4   7      363.25      375.04      3.46 o 
   5  -4   7      204.74      213.25      2.20 o 
   6  -4   7        0.05        0.11      0.83 o 
   7  -4   7       36.52       36.98      1.30 o 
   8  -4   7       11.70       14.46      1.09 o 
  -7  -3   7       15.32       20.26      1.26 o 
  -6  -3   7       63.42       61.86      1.99 o 
  -5  -3   7      251.48      256.56      3.30 o 
  -4  -3   7        5.96        7.00      0.49 o 
  -3  -3   7      374.69      358.73      3.05 o 
  -2  -3   7      184.88      189.68      1.93 o 
  -1  -3   7      228.64      212.66      1.96 o 
   0  -3   7      120.53      128.43      1.54 o 
   1  -3   7        0.64        0.77      0.51 o 
   2  -3   7      194.10      166.11      2.35 o 
   3  -3   7       70.65       68.85      0.89 o 
   4  -3   7      140.59      134.92      1.14 o 
   5  -3   7       26.93       35.53      1.11 o 
   6  -3   7       51.37       41.74      1.27 o 
   7  -3   7        4.38        5.53      0.93 o 
   8  -3   7        3.75        7.65      1.00 o 
  -8  -2   7       18.45       26.09      1.39 o 
  -7  -2   7        0.04       -0.98      1.04 o 
  -6  -2   7       87.20       86.14      1.18 o 
  -5  -2   7      172.73      171.88      2.36 o 
  -4  -2   7        2.98        2.29      0.54 o 
  -3  -2   7      269.40      255.76      2.16 o 
  -2  -2   7       31.73       22.74      0.94 o 
  -1  -2   7       15.55       18.26      0.89 o 
   0  -2   7      227.50      208.36      1.82 o 
   1  -2   7       16.12       12.92      0.52 o 
   2  -2   7        0.20       -0.04      0.29 o 
   3  -2   7       27.36       21.81      1.11 o 
   4  -2   7       34.92       29.22      0.68 o 
   5  -2   7       64.59       59.34      1.31 o 
   6  -2   7      106.08       88.16      1.62 o 
   7  -2   7        4.97        2.63      0.81 o 
  -8  -1   7        6.48        8.45      1.18 o 
  -7  -1   7        1.91        2.07      0.96 o 
  -6  -1   7       13.74       10.88      1.01 o 
  -5  -1   7        8.61        8.07      0.61 o 
  -4  -1   7        0.06        1.12      0.50 o 
  -3  -1   7      154.79      162.56      1.65 o 
  -2  -1   7      567.08      599.07      2.93 o 
  -1  -1   7      442.59      453.76      2.52 o 
   0  -1   7      105.63      114.26      1.35 o 
   1  -1   7        1.45        5.62      0.33 o 
   2  -1   7        7.32        4.48      0.32 o 
   3  -1   7      123.50      127.10      1.07 o 
   4  -1   7       67.14       62.49      0.85 o 
   5  -1   7       35.67       37.35      0.75 o 
   6  -1   7       22.95       26.01      1.08 o 
  -8   0   7       58.62       54.95      1.70 o 
  -7   0   7       41.32       40.61      1.37 o 
  -6   0   7        3.96        3.44      0.92 o 
  -5   0   7        0.01       -0.35      0.38 o 
  -4   0   7      599.60      581.26      2.39 o 
  -3   0   7      324.03      300.48      2.07 o 
  -2   0   7      121.77      122.01      1.40 o 
  -1   0   7      512.73      517.35      2.59 o 
   0   0   7      101.97      110.53      1.34 o 
   1   0   7        5.73        9.25      0.40 o 
   2   0   7      138.69      141.13      1.02 o 
   3   0   7       67.38       61.76      0.69 o 
   4   0   7       48.99       55.33      0.76 o 
   5   0   7       64.76       66.77      1.28 o 
   6   0   7        1.38        3.54      1.05 o 
   7   0   7        5.42        8.72      1.23 o 
  -9   1   7       24.40       24.99      1.44 o 
  -8   1   7       41.63       47.50      1.61 o 
  -7   1   7       13.42       10.87      1.03 o 
  -6   1   7       62.99       62.92      0.90 o 
  -5   1   7       65.55       60.77      1.17 o 
  -4   1   7        0.35        0.38      0.38 o 
  -3   1   7      298.45      288.39      1.96 o 
  -2   1   7       58.95       47.72      0.94 o 
  -1   1   7       10.45       12.31      0.70 o 
   0   1   7        1.29        0.38      0.28 o 
   1   1   7       41.06       43.12      0.59 o 
   2   1   7       16.53       14.06      0.54 o 
   3   1   7       62.77       71.16      0.90 o 
   4   1   7      118.78      113.89      1.22 o 
   5   1   7       62.18       65.84      1.04 o 
   6   1   7       77.55       72.24      1.11 o 
   7   1   7        6.68        6.56      1.19 o 
  -9   2   7        0.30        0.92      1.06 o 
  -8   2   7        2.17        3.39      1.09 o 
  -7   2   7        2.69        2.92      0.65 o 
  -6   2   7       63.51       66.34      1.69 o 
  -5   2   7       41.74       32.97      0.94 o 
  -4   2   7        1.00        1.45      0.42 o 
  -3   2   7       46.66       43.02      0.89 o 
  -2   2   7        0.45        2.15      0.60 o 
  -1   2   7      177.88      172.04      1.61 o 
   0   2   7      150.32      152.99      2.13 o 
   1   2   7      132.30      123.97      1.54 o 
   2   2   7      237.85      217.76      5.37 o 
   3   2   7        0.09        2.52      0.58 o 
   4   2   7      201.90      191.51      1.52 o 
   5   2   7        1.37        4.81      2.24 o 
   6   2   7       83.08       95.56      7.04 o 
  -9   3   7       41.40       45.06      1.66 o 
  -8   3   7        3.31        1.90      0.57 o 
  -7   3   7      326.20      311.61      3.00 o 
  -6   3   7       73.05       73.70      2.14 o 
  -5   3   7        8.55        4.17      0.71 o 
  -4   3   7      162.23      153.76      3.45 o 
  -3   3   7      110.24      126.62      2.81 o 
  -2   3   7     1180.05     1210.29      4.06 o 
  -1   3   7     1019.95     1039.14      3.92 o 
   0   3   7        3.16        2.94      0.75 o 
   1   3   7      363.16      372.43      2.60 o 
   2   3   7      463.84      428.38      2.86 o 
   3   3   7        0.19       -0.22      0.84 o 
   4   3   7      113.29      116.56      1.77 o 
   5   3   7        5.07        3.75      1.22 o 
   6   3   7       31.47       38.88      2.36 o 
  -9   4   7      130.72      154.31      7.03 o 
  -8   4   7       59.03       67.16      1.14 o 
  -7   4   7       18.34       19.92      0.73 o 
  -6   4   7      218.11      239.49      2.35 o 
  -5   4   7       25.22       32.62      1.00 o 
  -4   4   7       72.20       71.34      1.33 o 
  -3   4   7      217.37      210.86      2.07 o 
  -2   4   7      221.86      201.54      2.68 o 
  -1   4   7      182.68      168.51      1.89 o 
   0   4   7      162.72      156.94      1.84 o 
   1   4   7       93.39       89.01      1.48 o 
   2   4   7       72.73       72.67      1.44 o 
   3   4   7       35.38       33.62      1.23 o 
   4   4   7        0.03        0.32      0.86 o 
   5   4   7        2.84        0.45      0.81 o 
  -9   5   7       29.85       35.21      3.19 o 
  -8   5   7       57.35       65.40      1.24 o 
  -7   5   7        0.19       -0.47      0.72 o 
  -6   5   7        0.21        0.67      0.70 o 
  -5   5   7        1.73        2.16      0.72 o 
  -4   5   7       27.73       19.78      0.91 o 
  -3   5   7        4.65        4.37      0.48 o 
  -2   5   7        0.84        0.87      0.46 o 
  -1   5   7      219.65      214.54      2.47 o 
   0   5   7      401.39      393.48      2.02 o 
   1   5   7       14.23       14.64      0.85 o 
   2   5   7       63.29       60.14      1.00 o 
   3   5   7       20.02       29.49      1.20 o 
   4   5   7       37.42       35.02      1.36 o 
  -8   6   7        0.01        0.25      0.94 o 
  -7   6   7       44.00       41.70      1.39 o 
  -6   6   7        7.22        6.73      0.81 o 
  -5   6   7       14.18       17.06      0.97 o 
  -4   6   7      159.95      157.75      1.98 o 
  -3   6   7        2.05        2.66      0.53 o 
  -2   6   7       94.29       95.89      1.24 o 
  -1   6   7        4.00        1.62      0.43 o 
   0   6   7        7.65        6.63      0.68 o 
   1   6   7       15.33       16.47      1.37 o 
   2   6   7       12.45       12.31      1.48 o 
   3   6   7       29.66       30.97      1.29 o 
  -8   7   7        6.10        8.33      1.07 o 
  -7   7   7      113.44      112.88      2.03 o 
  -6   7   7       96.80       94.32      1.77 o 
  -5   7   7       78.28       72.61      1.58 o 
  -4   7   7       92.64       93.47      1.22 o 
  -3   7   7       72.37       72.60      3.27 o 
  -2   7   7       14.10       11.82      2.29 o 
  -1   7   7       83.00       79.04      1.15 o 
   0   7   7        0.27        0.32      0.87 o 
   1   7   7       17.97       19.37      0.83 o 
   2   7   7        3.87        6.30      0.96 o 
  -6   8   7        3.17        4.28      1.01 o 
  -5   8   7        0.07        0.97      0.59 o 
  -4   8   7       15.96       15.78      2.54 o 
  -3   8   7        1.44        0.59      1.04 o 
  -2   8   7        0.68       -0.05      1.06 o 
  -1   8   7        3.43        3.51      1.78 o 
   0   8   7       42.40       44.91      3.11 o 
  -1  -8   8        9.66        8.00      0.94 o 
   0  -8   8        3.35        3.39      2.30 o 
   1  -8   8       16.14       16.84      3.48 o 
   2  -8   8        9.59        9.88      2.88 o 
   3  -8   8        2.32        7.25      1.14 o 
   4  -8   8       25.04       27.65      1.08 o 
   5  -8   8       10.15        7.32      0.98 o 
  -3  -7   8       16.91       17.02      1.91 o 
  -2  -7   8        0.07        0.53      1.19 o 
  -1  -7   8        6.38        7.39      1.17 o 
   0  -7   8        1.39       -0.53      1.10 o 
   1  -7   8        3.87        9.24      1.14 o 
   2  -7   8       88.35       90.16      1.75 o 
   3  -7   8       50.14       52.60      1.33 o 
   4  -7   8        3.69        7.33      0.87 o 
   5  -7   8        1.59        0.89      0.82 o 
   6  -7   8       37.37       34.48      1.36 o 
  -4  -6   8       63.32       65.02      1.88 o 
  -3  -6   8       24.29       26.03      1.46 o 
  -2  -6   8       62.07       67.73      1.75 o 
  -1  -6   8        1.14        2.18      1.01 o 
   0  -6   8        2.99        1.68      0.94 o 
   1  -6   8      178.79      181.36      2.19 o 
   2  -6   8       59.39       61.95      3.68 o 
   3  -6   8        1.13        1.10      0.91 o 
   4  -6   8       73.85       69.59      1.48 o 
   5  -6   8       58.09       58.31      1.48 o 
   6  -6   8        7.87        5.02      1.01 o 
   7  -6   8       21.42       24.19      1.23 o 
  -5  -5   8        0.48        0.68      1.25 o 
  -4  -5   8       16.02       18.32      1.30 o 
  -3  -5   8       34.43       33.94      1.38 o 
  -2  -5   8        8.36        6.40      1.05 o 
  -1  -5   8       47.79       47.56      1.37 o 
   0  -5   8        1.90        0.09      0.82 o 
   1  -5   8        7.52        6.17      1.14 o 
   2  -5   8      182.97      166.45      4.22 o 
   3  -5   8        0.13       -0.02      0.53 o 
   4  -5   8       17.50       14.81      0.92 o 
   5  -5   8        1.95        4.70      0.86 o 
   6  -5   8       34.39       32.17      1.25 o 
   7  -5   8        1.02        1.38      0.91 o 
  -6  -4   8       24.73       28.10      1.47 o 
  -5  -4   8       10.65       13.44      1.21 o 
  -4  -4   8        1.95        1.51      0.98 o 
  -3  -4   8        1.54        0.72      0.93 o 
  -2  -4   8       46.02       44.65      1.30 o 
  -1  -4   8       40.39       39.78      1.21 o 
   0  -4   8       21.79       27.75      1.07 o 
   1  -4   8       16.68       13.53      1.93 o 
   2  -4   8       21.89       18.23      0.94 o 
   3  -4   8        3.87        4.46      0.58 o 
   4  -4   8       78.95       80.77      2.70 o 
   5  -4   8      263.57      256.06      2.53 o 
   6  -4   8      116.79      104.19      1.86 o 
   7  -4   8       38.01       37.50      1.34 o 
  -7  -3   8        0.04        3.15      1.01 o 
  -6  -3   8        5.71        6.10      0.80 o 
  -5  -3   8        4.46        4.19      0.71 o 
  -4  -3   8       46.00       44.46      2.66 o 
  -3  -3   8       92.10       90.46      1.08 o 
  -2  -3   8      335.88      353.13      2.69 o 
  -1  -3   8       21.45       24.51      1.04 o 
   0  -3   8      236.75      249.37      2.17 o 
   1  -3   8      227.10      213.34      2.49 o 
   2  -3   8        1.49        1.73      0.52 o 
   3  -3   8      330.44      319.08      3.52 o 
   4  -3   8        5.56        6.32      0.58 o 
   5  -3   8      136.58      136.47      1.91 o 
   6  -3   8      134.11      136.90      2.06 o 
   7  -3   8        8.33       10.79      1.08 o 
  -7  -2   8        1.82       -0.08      1.04 o 
  -6  -2   8       13.23       10.24      1.13 o 
  -5  -2   8       42.72       40.73      0.92 o 
  -4  -2   8      217.53      197.22      3.29 o 
  -3  -2   8       11.44        9.10      0.94 o 
  -2  -2   8      516.79      540.68      3.09 o 
  -1  -2   8      771.72      767.67      3.59 o 
   0  -2   8        3.00        1.49      0.78 o 
   1  -2   8        9.85        8.12      0.77 o 
   2  -2   8       69.80       66.26      1.28 o 
   3  -2   8       35.19       38.42      2.17 o 
   4  -2   8       20.44       20.97      0.95 o 
   5  -2   8        1.08        2.27      0.82 o 
   6  -2   8       44.05       45.90      1.34 o 
   7  -2   8        0.00        0.25      0.87 o 
  -8  -1   8       20.81       19.20      1.30 o 
  -7  -1   8        3.70        4.68      1.04 o 
  -6  -1   8        4.66        4.56      0.92 o 
  -5  -1   8       16.44       14.40      0.70 o 
  -4  -1   8      130.00      124.71      1.63 o 
  -3  -1   8       49.45       51.15      1.18 o 
  -2  -1   8       56.96       51.93      1.19 o 
  -1  -1   8        2.17        3.06      0.78 o 
   0  -1   8        7.87        7.90      0.78 o 
   1  -1   8        5.09        5.40      0.69 o 
   2  -1   8        0.04        0.58      0.66 o 
   3  -1   8      139.87      132.53      1.19 o 
   4  -1   8       66.46       66.99      0.93 o 
   5  -1   8      102.68       94.65      1.12 o 
   6  -1   8       18.25       19.25      1.00 o 
   7  -1   8       14.59        8.53      1.24 o 
  -8   0   8        1.19        3.59      1.21 o 
  -7   0   8        5.85        4.05      1.00 o 
  -6   0   8        0.24        0.08      0.85 o 
  -5   0   8       81.09       76.74      0.78 o 
  -4   0   8      113.53      111.82      1.48 o 
  -3   0   8       10.12       10.33      0.79 o 
  -2   0   8      328.89      308.03      2.30 o 
  -1   0   8        8.72        8.90      0.76 o 
   0   0   8      289.22      272.86      2.16 o 
   1   0   8      160.59      168.31      1.75 o 
   2   0   8       49.55       51.34      1.25 o 
   3   0   8       83.07       82.98      0.97 o 
   4   0   8      109.94      101.88      0.92 o 
   5   0   8       14.39       10.85      0.69 o 
   6   0   8       96.97      102.21      1.92 o 
   7   0   8        1.03       -0.70      1.12 o 
  -8   1   8       28.67       26.99      1.43 o 
  -7   1   8       67.27       68.57      1.61 o 
  -6   1   8        6.23        5.20      0.54 o 
  -5   1   8      366.91      330.37      2.54 o 
  -4   1   8      395.61      393.45      6.40 o 
  -3   1   8       13.84       13.56      0.81 o 
  -2   1   8      589.09      580.78      2.99 o 
  -1   1   8      182.63      177.89      1.79 o 
   0   1   8      139.68      143.57      1.67 o 
   1   1   8       53.73       52.43      1.15 o 
   2   1   8      135.18      132.02      1.11 o 
   3   1   8      106.37      118.14      1.60 o 
   4   1   8      187.02      205.95      2.89 o 
   5   1   8       29.17       31.02      1.22 o 
   6   1   8        4.88        9.94      1.18 o 
  -9   2   8       98.13      120.85      2.39 o 
  -8   2   8        5.65        2.05      1.11 o 
  -7   2   8      124.93      132.37      1.37 o 
  -6   2   8       36.17       39.14      0.84 o 
  -5   2   8        9.75        7.29      0.74 o 
  -4   2   8      282.63      296.40      3.90 o 
  -3   2   8       76.50       83.06      1.26 o 
  -2   2   8       66.74       58.63      1.20 o 
  -1   2   8        6.49        6.18      0.89 o 
   0   2   8        9.57        8.21      0.81 o 
   1   2   8       42.83       38.35      1.12 o 
   2   2   8       26.30       26.33      1.08 o 
   3   2   8       66.96       61.86      0.98 o 
   4   2   8       11.55       11.58      0.82 o 
   5   2   8        1.84        0.03      0.71 o 
   6   2   8        1.82        1.71      1.08 o 
  -9   3   8       26.05       44.37      1.71 o 
  -8   3   8        3.32        4.23      1.13 o 
  -7   3   8        3.49        2.54      0.64 o 
  -6   3   8       46.65       41.82      1.15 o 
  -5   3   8      127.97      123.36      1.72 o 
  -4   3   8        7.94        7.37      1.50 o 
  -3   3   8       11.49        9.44      0.51 o 
  -2   3   8        9.38        8.96      0.78 o 
  -1   3   8      625.98      609.32      3.29 o 
   0   3   8      249.62      243.13      2.25 o 
   1   3   8       61.34       65.07      1.38 o 
   2   3   8       47.10       44.80      1.31 o 
   3   3   8      284.33      286.98      2.72 o 
   4   3   8        4.10        5.24      0.92 o 
   5   3   8        8.62       12.37      1.00 o 
  -8   4   8      111.55      110.85      1.40 o 
  -7   4   8       34.21       30.69      0.85 o 
  -6   4   8        5.97        4.56      0.71 o 
  -5   4   8       54.45       58.46      1.34 o 
  -4   4   8       11.36       15.86      0.84 o 
  -3   4   8        6.94        6.63      0.50 o 
  -2   4   8       47.40       45.18      1.09 o 
  -1   4   8       14.74       10.85      0.98 o 
   0   4   8      397.52      393.72      2.96 o 
   1   4   8       77.51       78.60      1.52 o 
   2   4   8       20.18       20.07      1.05 o 
   3   4   8       39.36       40.87      1.31 o 
   4   4   8       18.34       16.09      1.09 o 
  -8   5   8       37.04       36.27      1.32 o 
  -7   5   8      148.37      146.26      1.51 o 
  -6   5   8       55.04       47.71      1.36 o 
  -5   5   8       20.50       24.94      1.06 o 
  -4   5   8       58.58       60.66      1.34 o 
  -3   5   8        9.01        9.37      0.72 o 
  -2   5   8      146.00      147.57      1.29 o 
  -1   5   8       33.77       36.98      1.46 o 
   0   5   8      121.09      112.85      1.76 o 
   1   5   8        4.09        2.82      0.84 o 
   2   5   8        0.16       -0.84      0.84 o 
   3   5   8       10.95       10.22      1.00 o 
  -8   6   8        4.41        1.93      1.05 o 
  -7   6   8       17.14       16.84      1.09 o 
  -6   6   8        3.86        4.58      0.97 o 
  -5   6   8        5.95        3.82      0.80 o 
  -4   6   8       16.80       12.50      0.91 o 
  -3   6   8       57.70       59.78      1.40 o 
  -2   6   8       99.46      101.23      3.59 o 
  -1   6   8       14.86       17.05      0.68 o 
   0   6   8       19.37       19.62      0.77 o 
   1   6   8        0.38       -0.82      0.90 o 
   2   6   8       22.11       27.00      1.25 o 
  -6   7   8      101.71       95.89      1.94 o 
  -5   7   8      113.66      112.53      1.94 o 
  -4   7   8        0.41        0.58      0.87 o 
  -3   7   8      163.27      161.34      8.21 o 
  -2   7   8      169.78      166.89      4.98 o 
  -1   7   8       33.08       29.62      0.95 o 
   0   7   8       50.71       52.17      1.07 o 
   1   7   8        1.70       -0.67      0.67 o 
  -5   8   8       91.50       95.15      1.89 o 
  -4   8   8       29.83       32.00      0.94 o 
  -3   8   8       24.26       24.27      1.34 o 
  -2   8   8       13.29       13.04      1.23 o 
  -1   8   8        0.34        3.20      1.07 o 
   0  -8   9        1.62        3.08      1.38 o 
   1  -8   9       25.00       22.28      1.53 o 
   2  -8   9        3.09        3.25      1.22 o 
   3  -8   9       30.51       25.10      1.33 o 
  -2  -7   9        2.40        4.15      1.35 o 
  -1  -7   9       18.15       13.60      1.34 o 
   0  -7   9        4.18        6.03      1.15 o 
   1  -7   9       22.33       23.92      1.29 o 
   2  -7   9        1.68        3.76      1.06 o 
   3  -7   9       50.08       49.26      1.41 o 
   4  -7   9        1.57        1.96      0.89 o 
   5  -7   9        7.60        8.15      1.07 o 
  -3  -6   9        3.01        4.02      1.28 o 
  -2  -6   9       64.08       66.36      1.81 o 
  -1  -6   9       16.66       16.06      1.26 o 
   0  -6   9       14.71       19.29      1.24 o 
   1  -6   9       10.39        9.69      1.06 o 
   2  -6   9       65.89       70.14      1.10 o 
   3  -6   9       30.74       35.90      0.89 o 
   4  -6   9        0.41        0.10      0.84 o 
   5  -6   9       64.66       67.19      1.64 o 
   6  -6   9       56.00       59.93      1.59 o 
  -5  -5   9      178.63      189.96      2.82 o 
  -4  -5   9        0.45       -0.43      1.18 o 
  -3  -5   9       80.35       86.29      1.85 o 
  -2  -5   9       43.44       46.10      1.49 o 
  -1  -5   9       16.54       15.45      1.12 o 
   0  -5   9       15.20       17.14      1.12 o 
   1  -5   9       13.10       15.52      1.02 o 
   2  -5   9        1.35       -0.22      0.69 o 
   3  -5   9       82.61       79.08      1.10 o 
   4  -5   9        6.48        3.80      0.91 o 
   5  -5   9       49.37       48.57      1.44 o 
   6  -5   9       23.48       25.49      1.26 o 
  -6  -4   9       54.07       48.18      1.74 o 
  -5  -4   9       28.06       26.92      1.51 o 
  -4  -4   9       28.39       31.26      1.43 o 
  -3  -4   9       53.70       50.42      1.49 o 
  -2  -4   9      119.40      102.69      1.83 o 
  -1  -4   9       55.60       47.65      1.38 o 
   0  -4   9       46.49       40.11      1.25 o 
   1  -4   9       38.39       35.36      0.79 o 
   2  -4   9        8.85        7.47      0.60 o 
   3  -4   9       10.76       11.02      0.66 o 
   4  -4   9       10.84       10.77      0.95 o 
   5  -4   9        6.15        3.86      0.94 o 
   6  -4   9        3.12        4.88      0.93 o 
   7  -4   9        0.20       -0.28      0.99 o 
  -6  -3   9        6.09        7.33      2.06 o 
  -5  -3   9        0.72        0.64      0.70 o 
  -4  -3   9       40.52       33.76      2.60 o 
  -3  -3   9       54.03       52.00      1.40 o 
  -2  -3   9        0.18        0.85      0.94 o 
  -1  -3   9       61.90       74.16      1.50 o 
   0  -3   9      185.29      189.31      2.09 o 
   1  -3   9      323.21      318.78      2.56 o 
   2  -3   9       10.78       10.82      0.63 o 
   3  -3   9       86.85       84.93      2.16 o 
   4  -3   9       35.64       34.76      1.20 o 
   5  -3   9        3.64        3.30      0.95 o 
   6  -3   9        0.15       -0.27      0.90 o 
   7  -3   9       20.47       16.75      1.20 o 
  -7  -2   9        0.26        3.85      1.16 o 
  -6  -2   9        0.07       -0.92      0.92 o 
  -5  -2   9       28.75       28.41      0.84 o 
  -4  -2   9       14.16       13.78      0.74 o 
  -3  -2   9       34.56       33.65      1.20 o 
  -2  -2   9       78.32       79.29      1.53 o 
  -1  -2   9       49.27       48.24      1.27 o 
   0  -2   9      590.64      626.80      3.49 o 
   1  -2   9       31.50       37.52      1.16 o 
   2  -2   9       52.01       55.69      1.08 o 
   3  -2   9      141.08      140.24      1.53 o 
   4  -2   9        0.52       -0.56      0.56 o 
   5  -2   9       28.09       28.57      1.25 o 
   6  -2   9       17.78       18.54      1.16 o 
   7  -2   9        1.12        0.92      0.95 o 
  -7  -1   9       64.51       65.64      1.82 o 
  -6  -1   9        0.51        1.65      0.94 o 
  -5  -1   9       89.31       89.08      1.15 o 
  -4  -1   9      194.20      194.18      2.13 o 
  -3  -1   9      113.81      106.46      1.64 o 
  -2  -1   9      435.01      433.28      2.89 o 
  -1  -1   9        2.29        4.29      0.87 o 
   0  -1   9       23.77       21.53      1.03 o 
   1  -1   9        5.48        6.40      0.84 o 
   2  -1   9        0.33       -0.12      0.79 o 
   3  -1   9      154.74      154.23      1.87 o 
   4  -1   9        0.22        1.42      0.58 o 
   5  -1   9      162.73      164.36      3.50 o 
   6  -1   9       51.43       42.48      4.31 o 
  -8   0   9        4.75        6.40      1.27 o 
  -7   0   9       33.76       31.86      1.39 o 
  -6   0   9        2.41        1.47      0.91 o 
  -5   0   9      102.76      107.18      1.38 o 
  -4   0   9       80.16       78.11      1.46 o 
  -3   0   9        1.56        1.73      0.80 o 
  -2   0   9       90.75       84.62      1.49 o 
  -1   0   9       56.23       59.17      1.28 o 
   0   0   9        4.35        4.76      0.79 o 
   1   0   9        5.17        4.24      0.83 o 
   2   0   9      242.02      226.99      2.24 o 
   3   0   9       24.83       26.87      1.15 o 
   4   0   9       56.94       50.77      0.93 o 
   5   0   9       30.10       33.98      0.90 o 
   6   0   9        0.96       -1.06      1.06 o 
  -8   1   9        5.69        2.94      1.19 o 
  -7   1   9       21.63       19.68      1.28 o 
  -6   1   9        3.87        4.07      0.58 o 
  -5   1   9       13.94       15.44      0.85 o 
  -4   1   9       17.73       15.17      0.94 o 
  -3   1   9      276.20      283.10      2.32 o 
  -2   1   9      504.40      497.41      3.05 o 
  -1   1   9      722.05      736.71      3.67 o 
   0   1   9      173.03      166.72      1.94 o 
   1   1   9      108.37      111.22      1.63 o 
   2   1   9      197.63      184.99      2.07 o 
   3   1   9      183.57      177.46      2.13 o 
   4   1   9        0.01       -0.87      0.87 o 
   5   1   9       19.73       17.04      0.76 o 
   6   1   9        0.23        1.29      1.13 o 
  -8   2   9      159.84      162.80      2.52 o 
  -7   2   9       25.99       26.32      2.59 o 
  -6   2   9      173.36      178.67      2.10 o 
  -5   2   9       38.16       44.10      1.16 o 
  -4   2   9        0.01        0.09      0.49 o 
  -3   2   9      100.95       97.48      1.40 o 
  -2   2   9        0.23        0.73      0.72 o 
  -1   2   9      409.95      391.69      2.83 o 
   0   2   9      169.61      170.47      2.01 o 
   1   2   9       77.08       75.43      1.46 o 
   2   2   9       98.75      110.92      1.75 o 
   3   2   9       65.04       66.35      1.03 o 
   4   2   9        8.97        8.77      0.70 o 
   5   2   9       18.96       22.38      0.86 o 
  -8   3   9      108.25      122.83      2.75 o 
  -7   3   9       30.57       34.08      1.08 o 
  -6   3   9       19.82       12.43      0.91 o 
  -5   3   9       27.77       29.97      1.10 o 
  -4   3   9       51.40       50.01      1.59 o 
  -3   3   9        1.16        1.80      0.66 o 
  -2   3   9        3.13        3.21      0.70 o 
  -1   3   9       51.02       49.30      1.19 o 
   0   3   9        2.41        1.65      0.85 o 
   1   3   9       16.15       18.49      1.09 o 
   2   3   9        3.13        2.41      0.89 o 
   3   3   9       41.90       46.46      1.40 o 
   4   3   9       57.46       49.91      1.48 o 
  -8   4   9        0.00        0.16      0.65 o 
  -7   4   9        1.21        2.05      0.70 o 
  -6   4   9        0.88        1.24      0.76 o 
  -5   4   9        0.04        0.23      0.68 o 
  -4   4   9       39.15       38.74      1.16 o 
  -3   4   9       13.95       14.43      0.60 o 
  -2   4   9        1.25        1.45      0.72 o 
  -1   4   9       13.14       12.54      0.98 o 
   0   4   9      208.01      206.48      2.27 o 
   1   4   9       14.78       16.73      1.07 o 
   2   4   9       14.82       17.10      1.09 o 
   3   4   9        5.43        5.21      1.05 o 
   4   4   9       38.74       49.89      1.63 o 
  -8   5   9       10.48        7.42      0.77 o 
  -7   5   9       32.36       25.76      0.88 o 
  -6   5   9      109.94       98.08      1.83 o 
  -5   5   9        7.90        7.70      0.91 o 
  -4   5   9       21.62       21.89      1.01 o 
  -3   5   9      397.12      396.81      8.06 o 
  -2   5   9      178.94      179.12      6.95 o 
  -1   5   9      353.40      343.60      2.07 o 
   0   5   9       34.06       34.18      1.32 o 
   1   5   9        3.23        2.71      0.95 o 
   2   5   9       20.40       27.13      1.26 o 
   3   5   9        8.18       10.68      1.13 o 
  -7   6   9        7.42        8.74      1.02 o 
  -6   6   9       14.42       12.77      1.11 o 
  -5   6   9      117.29      116.15      1.94 o 
  -4   6   9        9.12        8.49      0.89 o 
  -3   6   9      206.16      190.06      2.32 o 
  -2   6   9        5.94        6.60      1.92 o 
  -1   6   9        3.21        2.49      0.62 o 
   0   6   9        1.10        3.14      0.99 o 
   1   6   9        0.27        1.31      0.97 o 
  -6   7   9        3.70        1.68      0.97 o 
  -5   7   9        0.50        0.61      0.98 o 
  -4   7   9       18.47       18.57      1.20 o 
  -3   7   9       51.03       49.84      1.41 o 
  -2   7   9        1.56       -0.49      0.87 o 
  -1   7   9       14.05       17.07      1.10 o 
   0   7   9        2.87        5.96      1.00 o 
  -1  -7  10        0.92        0.58      1.22 o 
   0  -7  10       16.76       19.38      1.45 o 
   1  -7  10        0.25        0.93      1.08 o 
   2  -7  10       69.25       65.83      1.75 o 
   3  -7  10       12.08       12.75      1.10 o 
   4  -7  10       15.20       14.63      1.12 o 
  -3  -6  10       16.33        9.50      1.42 o 
  -2  -6  10        8.50        9.73      1.36 o 
  -1  -6  10       10.77       10.32      1.32 o 
   0  -6  10       26.87       26.77      1.39 o 
   2  -6  10       16.29       17.46      2.60 o 
   3  -6  10        0.58        0.46      0.66 o 
   4  -6  10        1.68        2.18      0.91 o 
   5  -6  10        5.59        4.70      1.03 o 
  -4  -5  10        8.74        5.38      1.39 o 
  -3  -5  10        7.70       12.91      1.26 o 
  -2  -5  10       28.76       33.30      1.52 o 
  -1  -5  10       17.39       15.19      1.17 o 
   0  -5  10       35.01       37.86      1.44 o 
   1  -5  10        3.22        0.61      1.00 o 
   2  -5  10        4.22        5.81      0.70 o 
   3  -5  10        6.89        6.22      0.67 o 
   4  -5  10        1.67        0.68      0.87 o 
   5  -5  10        6.14        4.07      0.99 o 
  -4  -4  10       22.21       25.11      1.43 o 
  -3  -4  10       33.68       44.40      1.50 o 
  -2  -4  10       38.00       34.47      1.41 o 
  -1  -4  10       60.96       64.28      1.63 o 
   0  -4  10      104.47      109.97      1.83 o 
   1  -4  10       35.73       35.90      1.29 o 
   2  -4  10       57.30       59.60      1.58 o 
   3  -4  10       16.01       15.22      0.73 o 
   4  -4  10        4.76        4.69      1.12 o 
   5  -4  10        6.56        5.72      0.99 o 
   6  -4  10        2.94        4.82      1.03 o 
  -6  -3  10        0.41        1.08      1.14 o 
  -5  -3  10       13.35       15.43      0.87 o 
  -4  -3  10        0.56       -0.49      0.68 o 
  -3  -3  10       45.19       39.28      1.44 o 
  -2  -3  10       13.04       13.28      1.11 o 
  -1  -3  10        3.77        1.66      1.02 o 
   0  -3  10       17.50       14.58      1.13 o 
   1  -3  10       51.41       48.96      1.37 o 
   2  -3  10       24.95       19.35      1.08 o 
   3  -3  10        6.82        5.88      0.96 o 
   4  -3  10       45.75       42.05      3.40 o 
   5  -3  10       16.24       14.80      1.11 o 
   6  -3  10        1.24        0.48      0.93 o 
  -6  -2  10        0.34       -0.01      0.99 o 
  -5  -2  10        4.21        3.11      0.72 o 
  -4  -2  10       33.36       32.56      1.31 o 
  -3  -2  10        1.01       -0.59      0.94 o 
  -2  -2  10        2.79        1.06      0.98 o 
  -1  -2  10       13.54       17.07      1.12 o 
   0  -2  10       53.04       50.44      1.40 o 
   1  -2  10       43.99       49.21      1.35 o 
   2  -2  10       67.92       73.15      1.50 o 
   3  -2  10        1.70        1.65      0.87 o 
   4  -2  10      134.44      130.67      2.85 o 
   5  -2  10       22.09       18.71      1.19 o 
   6  -2  10       49.85       47.58      1.54 o 
  -7  -1  10        0.07       -1.11      1.11 o 
  -6  -1  10       10.66       10.74      1.06 o 
  -5  -1  10       11.37       10.90      1.29 o 
  -4  -1  10       56.05       58.60      1.49 o 
  -3  -1  10      115.60      116.92      1.82 o 
  -2  -1  10      125.39      129.95      1.87 o 
  -1  -1  10      369.33      375.93      2.87 o 
   0  -1  10       35.74       39.04      1.26 o 
   1  -1  10      110.13      101.89      1.69 o 
   2  -1  10      288.12      288.57      2.64 o 
   3  -1  10        1.19        2.45      0.94 o 
   4  -1  10      117.59      126.47      1.89 o 
   5  -1  10        0.03        0.93      0.75 o 
   6  -1  10        4.40        7.17      1.01 o 
  -7   0  10       11.11       12.50      1.23 o 
  -6   0  10       42.71       43.19      1.44 o 
  -5   0  10       63.40       65.68      0.99 o 
  -4   0  10      133.04      128.22      1.86 o 
  -3   0  10      221.08      234.02      2.32 o 
  -2   0  10       14.35       12.09      1.01 o 
  -1   0  10      175.73      171.26      2.07 o 
   0   0  10       64.50       58.41      1.36 o 
   1   0  10        1.47        1.36      0.88 o 
   2   0  10      225.29      230.87      2.44 o 
   3   0  10        8.99        4.83      0.94 o 
   4   0  10        7.10        5.10      0.96 o 
   5   0  10        0.29        2.43      0.77 o 
  -7   1  10        0.70        1.32      1.08 o 
  -6   1  10        3.41        3.29      0.81 o 
  -5   1  10      136.10      137.61      1.94 o 
  -4   1  10        0.01        0.96      0.81 o 
  -3   1  10       41.08       41.65      1.30 o 
  -2   1  10       57.72       54.34      1.33 o 
  -1   1  10       61.13       62.36      1.39 o 
   0   1  10       60.84       61.75      1.43 o 
   1   1  10       78.15       71.03      1.51 o 
   2   1  10        2.42        1.08      0.94 o 
   3   1  10       32.06       26.42      1.21 o 
   4   1  10       25.29       18.53      1.15 o 
   5   1  10        8.48        4.37      0.82 o 
  -7   2  10        0.38       -0.18      0.69 o 
  -6   2  10      142.61      145.23      2.01 o 
  -5   2  10       24.87       28.29      1.12 o 
  -4   2  10       52.38       53.93      1.58 o 
  -3   2  10        0.56       -0.83      0.83 o 
  -2   2  10        1.35        0.67      0.72 o 
  -1   2  10        3.31        2.57      0.85 o 
   0   2  10       47.61       43.31      1.29 o 
   1   2  10       40.61       38.13      1.28 o 
   2   2  10        6.37        4.89      0.93 o 
   3   2  10        3.75        1.78      0.93 o 
   4   2  10       48.04       53.97      1.48 o 
  -7   3  10      144.84      132.75      3.83 o 
  -6   3  10       66.04       62.24      1.50 o 
  -5   3  10       11.49        8.50      0.84 o 
  -4   3  10      101.97       98.90      1.48 o 
  -3   3  10      114.27      120.64      1.72 o 
  -2   3  10        2.06        1.00      0.79 o 
  -1   3  10      192.31      203.06      2.26 o 
   0   3  10        1.63        1.06      0.84 o 
   1   3  10        0.10       -0.88      0.89 o 
   2   3  10       37.35       38.84      1.35 o 
   3   3  10        9.84       13.80      1.12 o 
   4   3  10       70.93       81.06      1.84 o 
  -7   4  10        0.08        0.96      0.85 o 
  -6   4  10       37.98       37.47      1.29 o 
  -5   4  10       78.24       76.77      1.64 o 
  -4   4  10        7.90        9.46      0.88 o 
  -3   4  10       22.66       22.87      1.51 o 
  -2   4  10       34.50       36.35      1.31 o 
  -1   4  10       19.45       17.24      1.08 o 
   0   4  10       86.07       89.44      1.69 o 
   1   4  10       11.99       12.36      1.05 o 
   2   4  10       26.60       21.99      1.17 o 
   3   4  10       54.26       54.34      1.62 o 
  -7   5  10        0.87        1.04      0.88 o 
  -6   5  10       25.70       22.99      1.22 o 
  -5   5  10       49.57       49.04      1.44 o 
  -4   5  10        3.49        3.22      0.89 o 
  -3   5  10        0.22        2.43      0.63 o 
  -2   5  10       71.83       68.40      1.42 o 
  -1   5  10       95.98       97.89      1.76 o 
   0   5  10       77.61       79.38      1.69 o 
   1   5  10       54.63       53.50      1.57 o 
  -6   6  10        0.25        1.00      0.96 o 
  -5   6  10       16.79       17.35      1.21 o 
  -4   6  10      241.56      249.45      2.81 o 
  -3   6  10       36.84       36.66      1.30 o 
  -2   6  10       60.90       57.75      2.91 o 
  -1   6  10       16.33       16.75      1.15 o 
   0   6  10       14.40       12.13      1.11 o 
  -4   7  10       55.77       47.94      1.50 o 
  -3   7  10       49.19       48.85      1.50 o 
  -1  -6  11       27.19       32.66      1.64 o 
   0  -6  11       19.98       15.46      1.36 o 
   1  -6  11       35.45       35.51      1.50 o 
   2  -6  11        4.48        7.01      1.20 o 
   3  -6  11        1.85        0.46      0.71 o 
  -3  -5  11        0.05        0.37      1.22 o 
  -2  -5  11        4.82        4.60      1.26 o 
  -1  -5  11        5.85        2.22      1.23 o 
   0  -5  11       40.56       35.35      1.52 o 
   1  -5  11       39.17       37.04      1.44 o 
   2  -5  11        3.84        0.32      1.03 o 
   3  -5  11       16.01       18.49      0.81 o 
   4  -5  11        6.47        3.42      0.99 o 
  -4  -4  11        8.01        8.78      1.26 o 
  -3  -4  11        0.75        0.12      1.14 o 
  -2  -4  11       37.75       46.50      1.63 o 
  -1  -4  11       77.83       78.08      1.82 o 
   0  -4  11       57.20       58.17      1.64 o 
   1  -4  11        0.23        0.81      1.04 o 
   2  -4  11       23.93       18.88      1.21 o 
   3  -4  11        0.71        0.88      0.68 o 
   4  -4  11       77.35       79.84      1.21 o 
   5  -4  11        0.00       -0.96      1.00 o 
  -5  -3  11       17.70       19.89      1.85 o 
  -4  -3  11       91.58       91.22      1.32 o 
  -3  -3  11        1.87        2.03      1.12 o 
  -2  -3  11       78.88       74.50      1.76 o 
  -1  -3  11       33.56       42.89      1.46 o 
   0  -3  11       71.32       68.79      1.69 o 
   1  -3  11       77.95       81.14      1.73 o 
   2  -3  11       40.05       41.12      1.38 o 
   3  -3  11       39.24       35.55      1.30 o 
   4  -3  11       43.87       46.71      1.85 o 
   5  -3  11        7.32        4.17      0.98 o 
  -6  -2  11       17.12       21.82      1.40 o 
  -5  -2  11       17.16       13.34      0.81 o 
  -4  -2  11       73.59       75.49      1.75 o 
  -3  -2  11       17.07       14.67      1.17 o 
  -2  -2  11        6.07        3.98      0.98 o 
  -1  -2  11       95.59       86.65      1.74 o 
   0  -2  11       11.78       12.60      1.14 o 
   1  -2  11       35.93       31.00      1.29 o 
   2  -2  11        1.65        2.60      1.04 o 
   3  -2  11       28.69       29.39      1.29 o 
   4  -2  11        9.58        9.34      1.08 o 
  -6  -1  11        2.28        0.28      1.03 o 
  -5  -1  11        5.18        6.01      1.09 o 
  -4  -1  11        7.89        5.03      1.11 o 
  -3  -1  11        0.05        0.34      0.90 o 
  -2  -1  11       10.57       11.00      1.04 o 
  -1  -1  11      105.45      110.00      1.84 o 
   0  -1  11       53.50       57.48      1.51 o 
   1  -1  11       24.23       21.86      1.21 o 
   2  -1  11        2.25        6.20      1.06 o 
   3  -1  11      277.35      274.30      2.72 o 
   4  -1  11       45.58       45.04      1.34 o 
   5  -1  11       34.57       36.85      1.25 o 
  -6   0  11        0.36        0.06      1.02 o 
  -5   0  11        1.32        1.27      0.59 o 
  -4   0  11       75.52       76.74      1.63 o 
  -3   0  11        0.52        2.28      0.99 o 
  -2   0  11       16.09       14.84      1.07 o 
  -1   0  11       48.80       43.49      1.37 o 
   0   0  11       87.13       89.92      1.67 o 
   1   0  11      230.10      237.14      2.52 o 
   2   0  11       22.28       23.12      1.18 o 
   3   0  11      107.62      111.60      1.95 o 
   4   0  11        7.19        5.96      0.95 o 
  -7   1  11       58.89       60.21      1.80 o 
  -6   1  11      107.85      101.44      1.86 o 
  -5   1  11        3.60        3.78      0.92 o 
  -4   1  11      111.99      118.12      1.91 o 
  -3   1  11       16.08       17.47      1.13 o 
  -2   1  11        8.24        6.45      0.95 o 
  -1   1  11       11.11       14.26      1.00 o 
   0   1  11       61.44       59.30      1.45 o 
   1   1  11       20.78       24.31      1.15 o 
   2   1  11        4.99        4.38      0.94 o 
   3   1  11        8.51        9.25      1.11 o 
   4   1  11        5.41       10.71      1.02 o 
  -7   2  11        9.66        7.78      0.75 o 
  -6   2  11       96.84      103.59      1.95 o 
  -5   2  11        3.53        4.66      0.94 o 
  -4   2  11        2.59        2.31      0.88 o 
  -3   2  11        2.01        2.76      0.93 o 
  -2   2  11       24.60       20.82      1.13 o 
  -1   2  11        1.16        1.38      0.90 o 
   0   2  11       37.03       35.27      1.28 o 
   1   2  11        3.24        2.09      0.93 o 
   2   2  11        2.21        3.09      0.98 o 
   3   2  11        1.56        0.44      0.99 o 
  -7   3  11        4.48        4.28      1.24 o 
  -6   3  11       57.40       49.74      1.48 o 
  -5   3  11       22.34       21.45      1.11 o 
  -4   3  11        6.49        6.06      0.93 o 
  -3   3  11      223.04      218.01      2.45 o 
  -2   3  11      212.01      223.73      2.51 o 
  -1   3  11       36.68       33.69      1.30 o 
   0   3  11       43.20       46.95      1.44 o 
   1   3  11       85.99       85.30      1.80 o 
   3   3  11       84.61       99.64      1.98 o 
  -6   4  11        0.19        0.64      0.85 o 
  -5   4  11       87.89       89.63      1.84 o 
  -4   4  11      130.30      146.27      2.18 o 
  -3   4  11       39.64       38.33      2.38 o 
  -2   4  11       81.17       86.74      1.79 o 
  -1   4  11        7.55        7.31      1.10 o 
   0   4  11        0.06       -0.95      0.95 o 
   1   4  11       42.23       40.94      1.49 o 
   2   4  11        1.94        3.95      1.02 o 
  -6   5  11        5.95        5.02      0.96 o 
  -5   5  11        8.09        8.16      1.02 o 
  -4   5  11        3.68        4.65      1.08 o 
  -3   5  11        0.51        0.88      1.00 o 
  -2   5  11       22.00       20.13      3.02 o 
  -1   5  11       13.96       10.88      1.08 o 
   0   5  11        1.42        0.91      0.99 o 
  -4   6  11        3.09        4.03      1.05 o 
  -3   6  11       47.80       46.35      1.53 o 
  -2   6  11       36.86       34.48      1.19 o 
  -1  -5  12        5.33        4.52      1.31 o 
   0  -5  12        1.46        3.27      1.30 o 
   1  -5  12       47.41       40.68      1.66 o 
   2  -5  12        0.85        0.48      1.15 o 
   3  -5  12       14.75       16.04      1.27 o 
  -3  -4  12        0.24       -0.93      1.19 o 
  -2  -4  12       19.67       21.48      1.43 o 
  -1  -4  12       22.35       16.06      1.46 o 
   0  -4  12      109.79      106.23      2.13 o 
   1  -4  12       10.97       10.23      1.23 o 
   2  -4  12        2.28        1.20      1.15 o 
   3  -4  12        4.42        4.61      1.13 o 
  -4  -3  12        1.58        3.37      1.10 o 
  -3  -3  12       51.15       61.44      1.80 o 
  -2  -3  12        4.30        1.46      1.16 o 
  -1  -3  12      142.73      156.07      2.32 o 
   0  -3  12        0.36       -1.13      1.13 o 
   1  -3  12       23.75       24.34      1.34 o 
   2  -3  12       62.38       69.84      1.76 o 
   3  -3  12       62.78       59.10      1.66 o 
   4  -3  12        0.21       -0.66      1.00 o 
  -5  -2  12       39.68       41.83      1.08 o 
  -4  -2  12        6.57        5.70      1.22 o 
  -3  -2  12       22.13       20.10      1.37 o 
  -2  -2  12        2.36        1.29      0.99 o 
  -1  -2  12        5.37        6.44      1.14 o 
   0  -2  12       99.99      102.81      1.96 o 
   1  -2  12       61.02       60.92      1.62 o 
   2  -2  12       90.87       93.24      1.90 o 
   3  -2  12       40.87       43.93      1.62 o 
  -5  -1  12       11.08       13.89      1.32 o 
  -4  -1  12       32.35       30.78      1.40 o 
  -3  -1  12        1.76       -1.04      1.04 o 
  -2  -1  12        1.05        1.85      1.03 o 
  -1  -1  12       12.56       13.94      1.15 o 
   0  -1  12       10.79        9.41      1.21 o 
   1  -1  12        0.33       -0.37      1.08 o 
   2  -1  12        0.00       -0.63      1.07 o 
   3  -1  12       28.30       35.69      1.36 o 
   4  -1  12        0.01        0.84      0.89 o 
  -6   0  12        5.54        6.88      1.22 o 
  -5   0  12        1.45       -0.61      0.67 o 
  -4   0  12        1.05        0.27      1.02 o 
  -3   0  12        1.54        1.03      1.07 o 
  -2   0  12       73.16       69.49      1.67 o 
  -1   0  12        3.01        3.18      1.05 o 
   0   0  12        2.94        2.34      1.02 o 
   1   0  12       18.34       21.88      1.20 o 
   2   0  12       47.63       49.74      1.49 o 
   3   0  12        5.52        8.58      1.11 o 
  -6   1  12        1.78        1.67      0.93 o 
  -5   1  12      110.48      114.17      1.98 o 
  -4   1  12        1.96        3.84      1.00 o 
  -3   1  12      188.97      198.59      2.45 o 
  -2   1  12       27.00       31.30      1.37 o 
  -1   1  12       28.05       29.13      1.33 o 
   0   1  12      133.23      136.64      2.16 o 
   1   1  12        3.67        7.89      1.09 o 
   2   1  12       20.25       25.35      1.28 o 
   3   1  12       35.10       36.91      1.44 o 
  -6   2  12       19.60       15.85      1.11 o 
  -5   2  12      128.67      142.50      2.19 o 
  -4   2  12       19.05       17.63      1.15 o 
  -3   2  12       69.49       72.71      1.69 o 
  -2   2  12       22.78       26.69      1.37 o 
  -1   2  12        0.21       -0.79      0.97 o 
   0   2  12       66.95       76.64      1.76 o 
   1   2  12        4.43        2.31      1.04 o 
   2   2  12       20.27       20.37      1.27 o 
  -5   3  12        0.11        2.72      0.86 o 
  -4   3  12        0.05        0.89      0.92 o 
  -3   3  12       41.24       49.18      1.51 o 
  -2   3  12        2.69        3.67      1.03 o 
  -1   3  12       89.37       89.81      1.86 o 
   0   3  12       55.09       51.35      1.60 o 
   1   3  12        0.00        2.96      1.05 o 
  -5   4  12        0.35       -0.87      0.87 o 
  -4   4  12      153.67      164.63      2.50 o 
  -3   4  12       93.86      101.89      5.40 o 
  -2   4  12        8.40        4.93      0.99 o 
  -1   4  12        8.86        5.33      1.01 o 
   0   4  12       21.72       21.48      1.27 o 
  -3   5  12       67.39       72.19      1.79 o 
  -2   5  12       75.80       71.73      3.48 o 
   0  -4  13       50.98       50.21      1.85 o 
   1  -4  13        4.62        5.41      1.27 o 
  -1  -3  13        2.51        6.38      1.25 o 
   0  -3  13        7.85        4.27      1.19 o 
   1  -3  13        0.19        2.19      1.17 o 
   2  -3  13        7.39       11.25      1.32 o 
  -3  -2  13        1.96        0.52      1.28 o 
  -2  -2  13        5.97        3.36      1.19 o 
  -1  -2  13       13.80        6.53      1.21 o 
   0  -2  13        0.22        2.05      1.20 o 
   1  -2  13       15.69       13.65      1.31 o 
   2  -2  13        6.40        8.95      1.27 o 
  -4  -1  13        5.99        4.26      1.22 o 
  -3  -1  13       37.36       38.05      1.61 o 
  -2  -1  13       12.96       14.88      1.30 o 
  -1  -1  13        2.50        2.08      1.10 o 
   0  -1  13        9.21       13.82      1.29 o 
   1  -1  13        8.47        9.37      1.30 o 
   2  -1  13       20.98       21.19      1.38 o 
  -4   0  13        0.01       -0.94      1.23 o 
  -3   0  13        6.85        8.11      1.25 o 
  -2   0  13       23.53       20.24      1.39 o 
  -1   0  13       18.76       19.68      1.29 o 
   0   0  13       10.87       10.28      1.20 o 
   1   0  13        0.60        4.72      1.12 o 
   2   0  13       62.25       63.99      1.72 o 
  -4   1  13        9.81       13.74      1.35 o 
  -3   1  13        1.00       -0.91      1.09 o 
  -2   1  13       87.95       99.43      2.01 o 
  -1   1  13        9.38        8.58      1.21 o 
   0   1  13        0.86        7.36      1.18 o 
   1   1  13       81.15       76.08      1.84 o 
  -4   2  13      127.98      139.79      2.35 o 
  -3   2  13       22.61       31.43      1.48 o 
  -2   2  13       43.04       42.53      1.58 o 
  -1   2  13       14.81       13.30      1.26 o 
   0   2  13       12.34       13.18      1.22 o 
  -3   3  13       38.25       44.24      1.63 o 
  -1   3  13       84.30       93.96      1.95 o 
                                                 
